# Supplementary material for: 1-Methyl­amino-3-(2,4,6-trimethyl­phen­yl)propan-2-ol
Source: Acta Crystallogr Sect E Struct Rep Online. 2011 Mar 5;67(Pt 4):o784. doi: 10.1107/S1600536811007513 (PMC3099974; doi:10.1107/S1600536811007513)
Supplement: Supplementary file 1 [file e-67-0o784-sup1.cif]

##############################################################################
###                                                                        ###
###        Electronic paper (Acta Crystallographica Section E)             ###
###                                                                        ###
##############################################################################
#                                                                            #
# This CIF contains the data in a paper accepted for publication in Acta     #
# Crystallographica Section E. It conforms to the requirements of Notes      #
# for Authors for Section E, and has been peer reviewed under the auspices   #
# of the IUCr Commission on Journals.                                        #
#                                                                            #
# Full details of the Crystallographic Information File format               #
# are given in the paper "The Crystallographic Information File (CIF):       #
# a New Standard Archive File for Crystallography" by S. R. Hall, F. H.      #
# Allen and I. D. Brown [Acta Cryst. (1991), A47, 655-685].                  #
#                                                                            #
# The current version of the core CIF dictionary is obtainable from          #
# ftp://ftp.iucr.org/pub/cif_core.dic. The current version number is 2.4.    #
#                                                                            #
# Software is freely available for graphical display of the structure(s) in  #
# this CIF.  For information consult the CIF home page http://www.iucr.org/  #
# cif/home.html                                                              #
#                                                                            #
# This file may be used for bona fide research purposes within the           #
# scientific community so long as proper attribution is given to the journal # 
# article from which it was obtained.                                        #
#                                                                            #
##############################################################################
                                             
data_global
_audit_creation_method     SHELXL-97
_journal_date_recd_electronic     2011-02-27
_journal_date_accepted     2011-02-28
_journal_name_full     'Acta Crystallographica, Section E'
_journal_year     2011
_journal_volume     67
_journal_issue      4
_journal_page_first     o784
_journal_page_last     o784
_journal_paper_category     QO
_journal_coeditor_code     BT5484
_publ_contact_author
;
     Dr. Seik Weng Ng
     Department of Chemistry
     University of Malaya
     50603 Kuala Lumpur
     Malaysia
;
_publ_contact_author_email     seikweng@um.edu.my
_publ_contact_author_fax     '03 7967 4193'
_publ_contact_author_phone     '03 7967 6778'
_publ_section_title
;
1-Methylamino-3-(2,4,6-trimethylphenyl)propan-2-ol
;
loop_
    _publ_author_name
    _publ_author_address
    'Maharramov, Abel M.'
;
     Department of Organic Chemistry
     Baku State University
    Baku
     Azerbaijan
;
    'Khalilov, Ali N.'
;
     Department of Organic Chemistry
     Baku State University
    Baku
     Azerbaijan
;
    'Gurbanov, Atash V.'
;
     Department of Organic Chemistry
     Baku State University
     Baku
     Azerbaijan
;
    'Allahverdiyev, Mirze A.'
;
     Department of Organic Chemistry
     Baku State University
     Baku
     Azerbaijan
;
    'Ng, Seik Weng'
;
     Department of Chemistry
     University of Malaya
     50603 Kuala Lumpur
     Malaysia
;
_publ_section_synopsis     .
data_I
_audit_creation_method     SHELXL-97
_chemical_name_systematic
;
1-Methylamino-3-(2,4,6-trimethylphenyl)propan-2-ol
;
_chemical_name_common     ?
_chemical_formula_moiety     'C13 H21 N O'
_chemical_formula_sum     'C13 H21 N O'
_chemical_formula_iupac     'C13 H21 N O'
_chemical_formula_weight     207.31
_chemical_melting_point     ?
_symmetry_cell_setting     monoclinic
_symmetry_space_group_name_H-M     'P 21/c'
_symmetry_space_group_name_Hall     '-P 2ybc'
loop_
    _symmetry_equiv_pos_as_xyz
    'x, y, z'
    '-x, y+1/2, -z+1/2'
    '-x, -y, -z'
    'x, -y-1/2, z-1/2'
_cell_length_a     14.4080(10)
_cell_length_b     5.8150(4)
_cell_length_c     14.4503(10)
_cell_angle_alpha     90.00
_cell_angle_beta     91.3710(10)
_cell_angle_gamma     90.00
_cell_volume     1210.34(14)
_cell_formula_units_Z     4
_cell_measurement_reflns_used     4648
_cell_measurement_theta_min     2.8
_cell_measurement_theta_max     28.3
_cell_measurement_temperature     100(2)
_exptl_crystal_description     Block
_exptl_crystal_colour     Colorless
_exptl_crystal_size_max     0.30
_exptl_crystal_size_mid     0.20
_exptl_crystal_size_min     0.20
_exptl_crystal_density_diffrn     1.138
_exptl_crystal_density_meas     ?
_exptl_crystal_density_method     'not measured'
_exptl_crystal_F_000     456
_exptl_absorpt_coefficient_mu     0.071
_exptl_absorpt_correction_type     none
_diffrn_ambient_temperature     100(2)
_diffrn_radiation_type     MoK\a
_diffrn_radiation_wavelength     0.71073
_diffrn_radiation_source     'fine-focus sealed tube'
_diffrn_radiation_monochromator     graphite
_diffrn_measurement_device_type     'Bruker APEXII'
_diffrn_measurement_method     '\f and \w'
_diffrn_detector_area_resol_mean     ?
_diffrn_reflns_number     9964
_diffrn_reflns_av_R_equivalents     0.0186
_diffrn_reflns_av_sigmaI/netI     0.0169
_diffrn_reflns_theta_min     2.82
_diffrn_reflns_theta_max     27.50
_diffrn_reflns_theta_full     27.50
_diffrn_measured_fraction_theta_max     0.997
_diffrn_measured_fraction_theta_full     0.997
_diffrn_reflns_limit_h_min     -18
_diffrn_reflns_limit_h_max     18
_diffrn_reflns_limit_k_min     -7
_diffrn_reflns_limit_k_max     7
_diffrn_reflns_limit_l_min     -18
_diffrn_reflns_limit_l_max     18
_diffrn_standards_number     0
_diffrn_standards_interval_count     0
_diffrn_standards_interval_time     0
_diffrn_standards_decay_%     0
_reflns_number_total     2775
_reflns_number_gt     2384
_reflns_threshold_expression     I>2\s(I)
_refine_ls_structure_factor_coef     Fsqd
_refine_ls_matrix_type     full
_refine_ls_R_factor_all     0.0452
_refine_ls_R_factor_gt     0.0382
_refine_ls_wR_factor_gt     0.1041
_refine_ls_wR_factor_ref     0.1114
_refine_ls_goodness_of_fit_ref     1.042
_refine_ls_restrained_S_all     1.044
_refine_ls_number_reflns     2775
_refine_ls_number_parameters     148
_refine_ls_number_restraints     2
_refine_ls_hydrogen_treatment     mixed
_refine_ls_weighting_scheme     calc
_refine_ls_weighting_details
         'calc w=1/[\s^2^(Fo^2^)+(0.0562P)^2^+0.3427P] where P=(Fo^2^+2Fc^2^)/3'
_atom_sites_solution_hydrogens     geom
_atom_sites_solution_primary     direct
_atom_sites_solution_secondary     difmap
_refine_ls_shift/su_max     0.001
_refine_ls_shift/su_mean     0.001
_refine_diff_density_max     0.291
_refine_diff_density_min     -0.152
_refine_ls_extinction_method     none
_refine_ls_extinction_coef     ?
loop_
    _atom_type_symbol
    _atom_type_description
    _atom_type_scat_dispersion_real
    _atom_type_scat_dispersion_imag
    _atom_type_scat_source
    'C' 'C' 0.0033 0.0016
                         'International Tables Vol C Tables 4.2.6.8 and 6.1.1.4'
    'H' 'H' 0.0000 0.0000
                         'International Tables Vol C Tables 4.2.6.8 and 6.1.1.4'
    'N' 'N' 0.0061 0.0033
                         'International Tables Vol C Tables 4.2.6.8 and 6.1.1.4'
    'O' 'O' 0.0106 0.0060
                         'International Tables Vol C Tables 4.2.6.8 and 6.1.1.4'
_computing_data_collection     'APEX2 (Bruker, 2005)'
_computing_cell_refinement     'SAINT (Bruker, 2005)'
_computing_data_reduction     'SAINT (Bruker, 2005)'
_computing_structure_solution     'SHELXS97 (Sheldrick, 2008)'
_computing_structure_refinement     'SHELXL97 (Sheldrick, 2008)'
_computing_molecular_graphics     'X-SEED (Barbour, 2001)'
_computing_publication_material     'publCIF (Westrip, 2010)'
loop_
    _atom_site_type_symbol
    _atom_site_label
    _atom_site_fract_x
    _atom_site_fract_y
    _atom_site_fract_z
    _atom_site_U_iso_or_equiv
    _atom_site_adp_type
    _atom_site_calc_flag
    _atom_site_refinement_flags
    _atom_site_occupancy
    _atom_site_disorder_assembly
    _atom_site_disorder_group
    O O1 0.40834(5) 0.62853(13) 0.68021(5) 0.02485(19) Uani d D 1 . .
    H H1 0.4176(12) 0.690(3) 0.7345(8) 0.054(5) Uiso d D 1 . .
    N N1 0.54856(6) 0.29883(16) 0.64351(6) 0.0236(2) Uani d D 1 . .
    H H2 0.5558(9) 0.4495(15) 0.6437(9) 0.032(4) Uiso d D 1 . .
    C C1 0.60577(8) 0.1994(2) 0.57080(8) 0.0292(3) Uani d . 1 . .
    H H1A 0.6715 0.2278 0.5856 0.044 Uiso calc R 1 . .
    H H1B 0.5893 0.2709 0.5112 0.044 Uiso calc R 1 . .
    H H1C 0.5947 0.0334 0.5671 0.044 Uiso calc R 1 . .
    C C2 0.44967(7) 0.25622(18) 0.62563(7) 0.0240(2) Uani d . 1 . .
    H H2A 0.4369 0.0898 0.6320 0.029 Uiso calc R 1 . .
    H H2B 0.4332 0.3018 0.5613 0.029 Uiso calc R 1 . .
    C C3 0.39001(7) 0.38978(18) 0.69225(7) 0.0222(2) Uani d . 1 . .
    H H3 0.4073 0.3446 0.7572 0.027 Uiso calc R 1 . .
    C C4 0.28756(7) 0.3311(2) 0.67318(8) 0.0265(2) Uani d . 1 . .
    H H4A 0.2725 0.3660 0.6075 0.032 Uiso calc R 1 . .
    H H4B 0.2792 0.1636 0.6820 0.032 Uiso calc R 1 . .
    C C5 0.21865(7) 0.45598(19) 0.73277(7) 0.0233(2) Uani d . 1 . .
    C C6 0.19897(7) 0.37481(19) 0.82164(7) 0.0246(2) Uani d . 1 . .
    C C7 0.13219(7) 0.4868(2) 0.87371(7) 0.0260(2) Uani d . 1 . .
    H H7 0.1190 0.4302 0.9337 0.031 Uiso calc R 1 . .
    C C8 0.08455(7) 0.6778(2) 0.84056(8) 0.0261(2) Uani d . 1 . .
    C C9 0.10519(8) 0.75788(19) 0.75269(8) 0.0266(2) Uani d . 1 . .
    H H9 0.0734 0.8891 0.7289 0.032 Uiso calc R 1 . .
    C C10 0.17130(7) 0.65081(19) 0.69854(7) 0.0246(2) Uani d . 1 . .
    C C11 0.18859(9) 0.7448(2) 0.60308(8) 0.0316(3) Uani d . 1 . .
    H H11A 0.1554 0.8907 0.5949 0.047 Uiso calc R 1 . .
    H H11B 0.1664 0.6344 0.5564 0.047 Uiso calc R 1 . .
    H H11C 0.2553 0.7704 0.5960 0.047 Uiso calc R 1 . .
    C C12 0.01217(8) 0.7968(2) 0.89726(9) 0.0340(3) Uani d . 1 . .
    H H12A 0.0111 0.7277 0.9591 0.051 Uiso calc R 1 . .
    H H12B -0.0489 0.7795 0.8668 0.051 Uiso calc R 1 . .
    H H12C 0.0274 0.9606 0.9028 0.051 Uiso calc R 1 . .
    C C13 0.24826(8) 0.1699(2) 0.86386(8) 0.0303(3) Uani d . 1 . .
    H H13A 0.2144 0.1166 0.9179 0.045 Uiso calc R 1 . .
    H H13B 0.3115 0.2139 0.8831 0.045 Uiso calc R 1 . .
    H H13C 0.2509 0.0459 0.8180 0.045 Uiso calc R 1 . .
loop_
    _atom_site_aniso_label
    _atom_site_aniso_U_11
    _atom_site_aniso_U_22
    _atom_site_aniso_U_33
    _atom_site_aniso_U_12
    _atom_site_aniso_U_13
    _atom_site_aniso_U_23
    O1 0.0301(4) 0.0223(4) 0.0221(4) -0.0012(3) -0.0007(3) -0.0008(3)
    N1 0.0252(5) 0.0231(5) 0.0225(4) 0.0006(4) 0.0033(3) -0.0003(3)
    C1 0.0308(6) 0.0302(6) 0.0268(5) 0.0043(5) 0.0060(4) -0.0012(4)
    C2 0.0263(5) 0.0241(5) 0.0217(5) 0.0004(4) 0.0004(4) -0.0024(4)
    C3 0.0242(5) 0.0218(5) 0.0206(5) -0.0002(4) 0.0000(4) -0.0008(4)
    C4 0.0254(5) 0.0274(5) 0.0267(5) -0.0013(4) -0.0003(4) -0.0061(4)
    C5 0.0199(5) 0.0254(5) 0.0245(5) -0.0033(4) -0.0018(4) -0.0045(4)
    C6 0.0211(5) 0.0252(5) 0.0273(5) -0.0039(4) -0.0028(4) -0.0009(4)
    C7 0.0222(5) 0.0323(6) 0.0235(5) -0.0045(4) -0.0001(4) 0.0000(4)
    C8 0.0197(5) 0.0316(6) 0.0270(5) -0.0020(4) -0.0011(4) -0.0060(4)
    C9 0.0237(5) 0.0278(5) 0.0282(5) 0.0013(4) -0.0045(4) -0.0011(4)
    C10 0.0236(5) 0.0280(5) 0.0221(5) -0.0029(4) -0.0033(4) -0.0027(4)
    C11 0.0339(6) 0.0369(6) 0.0240(5) 0.0013(5) -0.0023(4) 0.0015(5)
    C12 0.0267(6) 0.0412(7) 0.0342(6) 0.0045(5) 0.0030(5) -0.0061(5)
    C13 0.0285(6) 0.0284(6) 0.0339(6) -0.0016(4) -0.0003(5) 0.0047(5)
loop_
    _geom_bond_atom_site_label_1
    _geom_bond_atom_site_label_2
    _geom_bond_site_symmetry_2
    _geom_bond_distance
    _geom_bond_publ_flag
    O1 C3 . 1.4247(13) ?
    O1 H1 . 0.870(9) ?
    N1 C2 . 1.4632(14) ?
    N1 C1 . 1.4693(14) ?
    N1 H2 . 0.882(9) ?
    C1 H1A . 0.9800 ?
    C1 H1B . 0.9800 ?
    C1 H1C . 0.9800 ?
    C2 C3 . 1.5193(14) ?
    C2 H2A . 0.9900 ?
    C2 H2B . 0.9900 ?
    C3 C4 . 1.5334(14) ?
    C3 H3 . 1.0000 ?
    C4 C5 . 1.5149(15) ?
    C4 H4A . 0.9900 ?
    C4 H4B . 0.9900 ?
    C5 C6 . 1.4036(15) ?
    C5 C10 . 1.4062(15) ?
    C6 C7 . 1.3966(15) ?
    C6 C13 . 1.5087(16) ?
    C7 C8 . 1.3854(16) ?
    C7 H7 . 0.9500 ?
    C8 C9 . 1.3912(16) ?
    C8 C12 . 1.5094(15) ?
    C9 C10 . 1.3939(15) ?
    C9 H9 . 0.9500 ?
    C10 C11 . 1.5100(15) ?
    C11 H11A . 0.9800 ?
    C11 H11B . 0.9800 ?
    C11 H11C . 0.9800 ?
    C12 H12A . 0.9800 ?
    C12 H12B . 0.9800 ?
    C12 H12C . 0.9800 ?
    C13 H13A . 0.9800 ?
    C13 H13B . 0.9800 ?
    C13 H13C . 0.9800 ?
loop_
    _geom_angle_atom_site_label_1
    _geom_angle_atom_site_label_2
    _geom_angle_atom_site_label_3
    _geom_angle_site_symmetry_1
    _geom_angle_site_symmetry_3
    _geom_angle
    _geom_angle_publ_flag
    C3 O1 H1 . . 108.4(11) ?
    C2 N1 C1 . . 111.57(9) ?
    C2 N1 H2 . . 106.4(9) ?
    C1 N1 H2 . . 109.0(9) ?
    N1 C1 H1A . . 109.5 ?
    N1 C1 H1B . . 109.5 ?
    H1A C1 H1B . . 109.5 ?
    N1 C1 H1C . . 109.5 ?
    H1A C1 H1C . . 109.5 ?
    H1B C1 H1C . . 109.5 ?
    N1 C2 C3 . . 111.40(8) ?
    N1 C2 H2A . . 109.3 ?
    C3 C2 H2A . . 109.3 ?
    N1 C2 H2B . . 109.3 ?
    C3 C2 H2B . . 109.3 ?
    H2A C2 H2B . . 108.0 ?
    O1 C3 C2 . . 108.14(8) ?
    O1 C3 C4 . . 112.04(9) ?
    C2 C3 C4 . . 109.23(8) ?
    O1 C3 H3 . . 109.1 ?
    C2 C3 H3 . . 109.1 ?
    C4 C3 H3 . . 109.1 ?
    C5 C4 C3 . . 115.63(9) ?
    C5 C4 H4A . . 108.4 ?
    C3 C4 H4A . . 108.4 ?
    C5 C4 H4B . . 108.4 ?
    C3 C4 H4B . . 108.4 ?
    H4A C4 H4B . . 107.4 ?
    C6 C5 C10 . . 119.07(10) ?
    C6 C5 C4 . . 120.56(10) ?
    C10 C5 C4 . . 120.34(10) ?
    C7 C6 C5 . . 119.54(10) ?
    C7 C6 C13 . . 118.31(10) ?
    C5 C6 C13 . . 122.15(10) ?
    C8 C7 C6 . . 121.98(10) ?
    C8 C7 H7 . . 119.0 ?
    C6 C7 H7 . . 119.0 ?
    C7 C8 C9 . . 117.96(10) ?
    C7 C8 C12 . . 121.53(10) ?
    C9 C8 C12 . . 120.51(11) ?
    C8 C9 C10 . . 121.79(10) ?
    C8 C9 H9 . . 119.1 ?
    C10 C9 H9 . . 119.1 ?
    C9 C10 C5 . . 119.65(10) ?
    C9 C10 C11 . . 118.75(10) ?
    C5 C10 C11 . . 121.59(10) ?
    C10 C11 H11A . . 109.5 ?
    C10 C11 H11B . . 109.5 ?
    H11A C11 H11B . . 109.5 ?
    C10 C11 H11C . . 109.5 ?
    H11A C11 H11C . . 109.5 ?
    H11B C11 H11C . . 109.5 ?
    C8 C12 H12A . . 109.5 ?
    C8 C12 H12B . . 109.5 ?
    H12A C12 H12B . . 109.5 ?
    C8 C12 H12C . . 109.5 ?
    H12A C12 H12C . . 109.5 ?
    H12B C12 H12C . . 109.5 ?
    C6 C13 H13A . . 109.5 ?
    C6 C13 H13B . . 109.5 ?
    H13A C13 H13B . . 109.5 ?
    C6 C13 H13C . . 109.5 ?
    H13A C13 H13C . . 109.5 ?
    H13B C13 H13C . . 109.5 ?
loop_
    _geom_torsion_atom_site_label_1
    _geom_torsion_atom_site_label_2
    _geom_torsion_atom_site_label_3
    _geom_torsion_atom_site_label_4
    _geom_torsion_site_symmetry_1
    _geom_torsion_site_symmetry_2
    _geom_torsion_site_symmetry_3
    _geom_torsion_site_symmetry_4
    _geom_torsion
    _geom_torsion_publ_flag
    C1 N1 C2 C3 . . . . -171.17(9) ?
    N1 C2 C3 O1 . . . . 60.20(11) ?
    N1 C2 C3 C4 . . . . -177.63(9) ?
    O1 C3 C4 C5 . . . . -58.72(12) ?
    C2 C3 C4 C5 . . . . -178.53(9) ?
    C3 C4 C5 C6 . . . . -82.99(12) ?
    C3 C4 C5 C10 . . . . 99.05(12) ?
    C10 C5 C6 C7 . . . . 0.81(15) ?
    C4 C5 C6 C7 . . . . -177.18(9) ?
    C10 C5 C6 C13 . . . . -178.73(10) ?
    C4 C5 C6 C13 . . . . 3.28(15) ?
    C5 C6 C7 C8 . . . . -0.35(16) ?
    C13 C6 C7 C8 . . . . 179.21(10) ?
    C6 C7 C8 C9 . . . . -0.18(16) ?
    C6 C7 C8 C12 . . . . 179.70(10) ?
    C7 C8 C9 C10 . . . . 0.23(16) ?
    C12 C8 C9 C10 . . . . -179.64(10) ?
    C8 C9 C10 C5 . . . . 0.23(16) ?
    C8 C9 C10 C11 . . . . 178.81(10) ?
    C6 C5 C10 C9 . . . . -0.75(15) ?
    C4 C5 C10 C9 . . . . 177.24(9) ?
    C6 C5 C10 C11 . . . . -179.29(10) ?
    C4 C5 C10 C11 . . . . -1.30(15) ?
loop_
    _geom_hbond_atom_site_label_D
    _geom_hbond_atom_site_label_H
    _geom_hbond_atom_site_label_A
    _geom_hbond_site_symmetry_A
    _geom_hbond_distance_DH
    _geom_hbond_distance_HA
    _geom_hbond_distance_DA
    _geom_hbond_angle_DHA
    _geom_hbond_publ_flag
    O1 H1 N1 2_656 0.870(10)
                           1.925(9) 2.7890(10)
                                             173(2) yes
