# Supplementary material for: 1-Methyl­amino-3-(2,4,6-trimethyl­phen­yl)propan-2-ol
Source: Acta Crystallogr Sect E Struct Rep Online. 2011 Mar 5;67(Pt 4):o784. doi: 10.1107/S1600536811007513 (PMC3099974; doi:10.1107/S1600536811007513)
Supplement: Supplementary file 2 [file e-67-0o784-Isup2.hkl]

# 
# h,k,l, Fc-squared, Fo-squared, sigma(Fo-squared) and status flag 
# 
data_I
_shelx_title '  P21/c' 
_shelx_refln_list_code          4 
_shelx_F_calc_maximum      125.35 
_exptl_crystal_F_000       456.00 
_reflns_d_resolution_high  0.7696 
 
loop_ 
 _symmetry_equiv_pos_as_xyz 
 'x, y, z' 
 '-x, y+1/2, -z+1/2' 
 '-x, -y, -z' 
 'x, -y-1/2, z-1/2' 
 
_cell_length_a    14.4080 
_cell_length_b     5.8150 
_cell_length_c    14.4503 
_cell_angle_alpha  90.000 
_cell_angle_beta   91.371 
_cell_angle_gamma  90.000 
 
_shelx_F_squared_multiplier     1.000 
 
loop_ 
 _refln_index_h 
 _refln_index_k 
 _refln_index_l 
 _refln_F_squared_calc 
 _refln_F_squared_meas 
 _refln_F_squared_sigma 
 _refln_observed_status 
   2   0   0       87.00       84.78      2.62 o 
   3   0   0     3186.29     3362.46     45.57 o 
   4   0   0      402.20      421.42      5.56 o 
   5   0   0     5276.63     5437.10     54.24 o 
   6   0   0     2915.05     3079.23     30.18 o 
   7   0   0     1197.65     1296.92     17.61 o 
   8   0   0      102.46      136.90      3.43 o 
   9   0   0       50.48       63.60      2.52 o 
  10   0   0      808.08      809.06      8.76 o 
  11   0   0      210.04      195.40      3.10 o 
  12   0   0       22.06       20.18      1.96 o 
  13   0   0       76.22       60.84      2.30 o 
  14   0   0      104.06       95.80      2.98 o 
  15   0   0      102.07      101.78      3.20 o 
  16   0   0        5.70        6.15      1.27 o 
  17   0   0        4.03        1.47      1.14 o 
  18   0   0       22.79       30.26      2.37 o 
   1   1   0      230.42      234.78      2.16 o 
   2   1   0     1275.99     1364.34     12.80 o 
   3   1   0     9119.24     9433.13     75.17 o 
   4   1   0      448.17      449.51      3.68 o 
   5   1   0      403.80      435.25      3.29 o 
   6   1   0      127.56      125.16      2.05 o 
   7   1   0        3.08        6.32      0.37 o 
   8   1   0       24.31       19.66      0.64 o 
   9   1   0      331.77      320.08      2.89 o 
  10   1   0       13.33       18.33      0.82 o 
  11   1   0        2.27        4.48      0.51 o 
  12   1   0       71.96       76.81      1.74 o 
  13   1   0      664.17      689.30      6.38 o 
  14   1   0       21.47       24.65      1.28 o 
  15   1   0        6.80        4.80      0.91 o 
  16   1   0        0.00        0.21      0.76 o 
  17   1   0        4.06        3.27      0.96 o 
  18   1   0       23.69       23.97      2.20 o 
   0   2   0     8467.20     8669.45    101.72 o 
   1   2   0      215.39      236.91      1.96 o 
   2   2   0      837.44      879.92      6.76 o 
   3   2   0       20.01       20.20      0.45 o 
   4   2   0      104.78       94.36      2.54 o 
   5   2   0        9.26        7.32      0.41 o 
   6   2   0      125.37      142.13      1.94 o 
   7   2   0      196.58      217.16      2.37 o 
   8   2   0      291.27      296.05      4.36 o 
   9   2   0       17.68       17.55      1.40 o 
  10   2   0       45.38       37.54      1.52 o 
  11   2   0      992.60      955.26      9.19 o 
  12   2   0       44.71       54.39      1.58 o 
  13   2   0       16.02       11.24      0.94 o 
  14   2   0      208.71      192.91      3.16 o 
  15   2   0       13.38       15.38      1.33 o 
  16   2   0        3.28        2.69      1.11 o 
  17   2   0        0.04        0.37      0.89 o 
  18   2   0       13.67       14.16      1.88 o 
   1   3   0     1133.68     1261.60      8.80 o 
   2   3   0      366.79      382.43      3.13 o 
   3   3   0        6.81        4.36      0.30 o 
   4   3   0       49.22       51.33      0.80 o 
   5   3   0       25.10       30.42      0.64 o 
   6   3   0      260.61      252.69      3.15 o 
   7   3   0       72.56       64.83      1.57 o 
   8   3   0      143.87      128.50      2.19 o 
   9   3   0       16.04       15.35      0.95 o 
  10   3   0        0.23        1.52      0.57 o 
  11   3   0      403.55      384.38      4.74 o 
  12   3   0       15.49       12.43      1.04 o 
  13   3   0        1.22        2.64      0.67 o 
  14   3   0        0.00        0.52      0.80 o 
  15   3   0        6.77        7.18      0.90 o 
  16   3   0       52.72       49.23      1.80 o 
  17   3   0        0.45       -0.12      1.20 o 
   0   4   0        4.19        5.52      0.78 o 
   1   4   0      148.41      150.81      1.72 o 
   2   4   0      184.82      198.28      2.34 o 
   3   4   0       95.98      115.64      1.68 o 
   4   4   0       18.44       19.82      0.75 o 
   5   4   0      303.29      292.83      4.22 o 
   6   4   0       63.91       59.83      1.48 o 
   7   4   0        6.08        5.70      0.68 o 
   8   4   0        8.46        9.39      0.82 o 
   9   4   0      609.64      588.56      6.48 o 
  10   4   0      103.32       98.58      2.15 o 
  11   4   0       34.91       36.96      1.41 o 
  12   4   0      122.61      120.14      2.52 o 
  13   4   0        0.26        0.86      0.63 o 
  14   4   0        2.14        2.43      0.74 o 
  15   4   0        3.67        4.81      0.89 o 
   1   5   0        9.61       12.14      0.81 o 
   2   5   0        5.86        3.49      0.55 o 
   3   5   0      197.57      172.42      2.67 o 
   4   5   0      131.22      131.84      2.44 o 
   5   5   0        1.28        1.35      0.52 o 
   6   5   0        0.01       -0.66      0.44 o 
   7   5   0       18.21       19.04      1.14 o 
   8   5   0        0.26       -0.39      0.52 o 
   9   5   0        0.05       -0.14      0.55 o 
  10   5   0       20.61       21.18      1.27 o 
  11   5   0       80.53       75.51      2.10 o 
  12   5   0       66.37       71.13      2.06 o 
  13   5   0        0.65        0.71      0.70 o 
  14   5   0       31.18       26.88      1.57 o 
   0   6   0       45.76       49.27      2.15 o 
   1   6   0       17.36       15.49      1.19 o 
   2   6   0       53.22       54.20      1.87 o 
   3   6   0        7.09        7.09      1.35 o 
   4   6   0        8.55        6.95      0.94 o 
   5   6   0       21.12       20.76      1.86 o 
   6   6   0        4.05        4.53      0.92 o 
   7   6   0       25.56       33.57      1.73 o 
   8   6   0       10.51        8.87      1.02 o 
   9   6   0       44.58       49.27      1.80 o 
  10   6   0        5.08        7.50      0.98 o 
  11   6   0        6.62        5.93      1.36 o 
   1   7   0       25.70       24.97      2.00 o 
   2   7   0       38.83       38.66      1.81 o 
   3   7   0      137.03      147.98      3.41 o 
   4   7   0       16.01       15.12      1.37 o 
   5   7   0        1.01        3.11      1.15 o 
   6   7   0        4.36        5.70      1.29 o 
   7   7   0       31.12       36.31      2.09 o 
 -18   1   1       31.46       36.00      2.08 o 
 -17   1   1        2.63        1.27      1.43 o 
 -16   1   1        1.05        0.96      1.33 o 
 -15   1   1        6.21        6.43      1.00 o 
 -14   1   1       85.33       96.44      2.13 o 
 -13   1   1        0.08       -0.57      0.54 o 
 -12   1   1       28.84       28.61      1.05 o 
 -11   1   1      335.35      334.02      3.56 o 
 -10   1   1        0.33        0.66      0.35 o 
  -9   1   1      520.69      537.66      6.83 o 
  -8   1   1       62.35       58.46      1.40 o 
  -7   1   1      116.43      125.83      1.76 o 
  -6   1   1      231.06      275.11      2.64 o 
  -5   1   1        9.26        7.30      0.38 o 
  -4   1   1       67.10       72.58      1.08 o 
  -3   1   1     1235.73     1297.88     10.96 o 
  -2   1   1       19.71       24.79      0.54 o 
  -1   1   1     2493.31     2526.84     25.67 o 
   0   1   1      161.76      152.45      1.35 o 
   1   1   1     8023.18     8111.80     53.10 o 
   2   1   1       51.36       62.24      0.67 o 
   3   1   1       10.35        7.30      0.77 o 
   4   1   1     3541.54     3767.34     40.56 o 
   5   1   1     1010.44     1003.31     10.36 o 
   6   1   1      661.62      672.94      4.94 o 
   7   1   1      357.62      358.76      2.98 o 
   8   1   1      205.68      202.06      2.00 o 
   9   1   1      265.59      267.02      2.94 o 
  10   1   1        7.06        9.11      0.61 o 
  11   1   1      118.32      111.33      1.79 o 
  12   1   1      209.93      206.81      2.67 o 
  13   1   1       26.39       23.61      1.40 o 
  14   1   1        4.55        7.27      0.83 o 
  15   1   1      119.63      122.97      2.48 o 
  16   1   1       31.09       31.66      1.73 o 
  17   1   1       48.34       49.02      2.57 o 
  18   1   1        2.54        2.67      1.90 o 
 -18   2   1       47.93       53.11      2.32 o 
 -17   2   1       20.12       18.43      1.66 o 
 -16   2   1        2.09        1.35      0.86 o 
 -15   2   1       35.58       30.83      1.77 o 
 -14   2   1       23.89       27.06      1.63 o 
 -13   2   1        0.09        0.75      0.58 o 
 -12   2   1      430.64      393.12      4.76 o 
 -11   2   1       30.43       32.38      1.77 o 
 -10   2   1      168.38      146.31      2.38 o 
  -9   2   1       84.33       91.46      1.50 o 
  -8   2   1        1.14        1.21      0.32 o 
  -7   2   1      213.40      251.94      2.88 o 
  -6   2   1      155.99      160.31      1.85 o 
  -5   2   1       39.80       25.51      0.63 o 
  -4   2   1       12.35       14.81      0.53 o 
  -3   2   1      239.81      237.95      2.49 o 
  -2   2   1       16.78       19.41      0.49 o 
  -1   2   1       88.46       91.90      0.97 o 
   0   2   1       54.53       63.73      0.85 o 
   1   2   1       95.18       87.62      0.97 o 
   2   2   1      165.48      196.28      1.72 o 
   3   2   1       50.50       52.88      0.73 o 
   4   2   1     1678.17     1796.28     16.57 o 
   5   2   1       15.08       28.06      0.63 o 
   6   2   1      196.97      177.54      1.76 o 
   7   2   1      569.13      606.94      6.45 o 
   8   2   1        2.03        1.42      0.58 o 
   9   2   1      156.46      151.48      2.03 o 
  10   2   1        2.39        2.78      0.46 o 
  11   2   1       14.28       12.51      0.99 o 
  12   2   1     1176.80     1174.69     12.75 o 
  13   2   1        7.31        5.99      1.36 o 
  14   2   1      116.08      108.04      2.29 o 
  15   2   1       17.86       19.61      1.24 o 
  16   2   1        2.54        1.62      1.11 o 
  17   2   1       66.12       67.93      3.03 o 
 -17   3   1        0.41        0.81      0.87 o 
 -16   3   1        2.52        2.46      0.74 o 
 -15   3   1       24.97       28.90      1.52 o 
 -14   3   1        7.20       11.44      1.03 o 
 -13   3   1       63.44       62.44      1.80 o 
 -12   3   1        2.16        2.05      0.63 o 
 -11   3   1       19.60       18.44      1.11 o 
 -10   3   1      693.07      668.27      7.01 o 
  -9   3   1      561.69      580.04      6.18 o 
  -8   3   1      537.45      522.65      5.60 o 
  -7   3   1      319.33      313.66      4.05 o 
  -6   3   1      181.23      189.40      2.62 o 
  -5   3   1       59.77       61.47      1.13 o 
  -4   3   1       19.60       16.61      1.03 o 
  -3   3   1      160.03      187.81      1.77 o 
  -2   3   1      183.79      187.27      1.79 o 
  -1   3   1      152.94      164.37      1.64 o 
   0   3   1      749.07      800.87      5.84 o 
   1   3   1      401.56      464.16      3.66 o 
   2   3   1      140.05      133.66      1.46 o 
   3   3   1      452.40      485.19      4.14 o 
   4   3   1      131.10      139.76      1.62 o 
   5   3   1      107.60      114.59      1.47 o 
   6   3   1       83.58       75.04      1.26 o 
   7   3   1      476.18      472.57      5.07 o 
   8   3   1      183.53      181.79      4.64 o 
   9   3   1      939.50      931.52     10.28 o 
  10   3   1      108.08      101.31      2.73 o 
  11   3   1       13.50       11.86      0.99 o 
  12   3   1        1.11        1.63      0.56 o 
  13   3   1       74.89       73.09      1.91 o 
  14   3   1        3.92        7.02      0.98 o 
  15   3   1       27.78       33.08      1.82 o 
  16   3   1       34.59       40.21      2.08 o 
  17   3   1       76.16       75.38      3.27 o 
 -15   4   1        0.07        1.14      0.71 o 
 -14   4   1       23.11       28.10      2.27 o 
 -13   4   1       31.04       31.71      1.51 o 
 -12   4   1       13.33       12.72      1.23 o 
 -11   4   1       73.53       73.09      1.96 o 
 -10   4   1        0.41        0.44      0.50 o 
  -9   4   1       64.51       62.71      1.71 o 
  -8   4   1       46.88       47.94      1.47 o 
  -7   4   1      746.23      717.17      7.75 o 
  -6   4   1       74.07       76.86      2.35 o 
  -5   4   1       93.60       94.15      1.87 o 
  -4   4   1        4.00        3.88      0.51 o 
  -3   4   1       60.41       60.71      1.19 o 
  -2   4   1      197.92      226.90      2.85 o 
  -1   4   1      306.06      336.88      3.38 o 
   0   4   1      125.28      144.37      1.67 o 
   1   4   1        0.06        0.04      0.24 o 
   2   4   1      145.62      155.35      1.77 o 
   3   4   1       57.53       64.82      1.22 o 
   4   4   1      281.16      274.49      2.96 o 
   5   4   1       77.83       74.48      1.65 o 
   6   4   1       44.29       38.97      1.26 o 
   7   4   1        5.07        3.44      0.58 o 
   8   4   1        7.48        6.80      0.74 o 
   9   4   1        5.81        8.07      0.83 o 
  10   4   1       29.91       28.60      1.73 o 
  11   4   1       41.40       42.50      1.50 o 
  12   4   1      185.77      196.03      3.30 o 
  13   4   1       11.55       12.05      1.09 o 
  14   4   1        0.12       -1.10      0.73 o 
  15   4   1        0.00        0.61      0.89 o 
 -14   5   1        2.04        1.99      0.81 o 
 -13   5   1       35.88       33.44      1.70 o 
 -12   5   1       11.20       10.83      1.05 o 
 -11   5   1       30.41       33.06      2.01 o 
 -10   5   1       50.33       49.24      1.66 o 
  -9   5   1       54.96       52.16      1.66 o 
  -8   5   1       50.01       47.92      1.57 o 
  -7   5   1        7.03        7.47      0.90 o 
  -6   5   1        0.02       -0.34      0.47 o 
  -5   5   1       39.58       36.97      1.50 o 
  -4   5   1      779.33      755.21      7.67 o 
  -3   5   1       33.52       29.55      1.13 o 
  -2   5   1      120.48      114.00      2.54 o 
  -1   5   1        3.98        3.91      0.57 o 
   0   5   1        0.77        0.60      0.42 o 
   1   5   1       32.25       32.25      1.13 o 
   2   5   1      109.05      110.66      2.13 o 
   3   5   1        4.34        1.11      0.79 o 
   4   5   1       22.94       26.63      1.14 o 
   5   5   1       26.56       29.25      1.16 o 
   6   5   1      151.12      153.63      3.11 o 
   7   5   1        5.65        4.61      1.00 o 
   8   5   1       18.31       19.55      1.17 o 
   9   5   1       81.10       81.78      3.10 o 
  10   5   1       14.55       10.51      1.40 o 
  11   5   1      118.69      124.82      2.66 o 
  12   5   1        1.31        0.56      0.81 o 
  13   5   1       17.09       15.16      1.42 o 
 -11   6   1        5.35        6.90      0.99 o 
 -10   6   1        5.99        6.01      0.94 o 
  -9   6   1      197.14      206.05      3.63 o 
  -8   6   1        7.84        5.50      0.90 o 
  -7   6   1      145.26      155.73      2.98 o 
  -6   6   1       37.41       39.32      1.79 o 
  -5   6   1        4.76        2.92      1.00 o 
  -4   6   1       30.84       35.32      1.60 o 
  -3   6   1       23.71       27.53      2.21 o 
  -2   6   1       44.79       47.14      1.77 o 
  -1   6   1       32.13       33.00      2.38 o 
   0   6   1       78.54       73.15      1.83 o 
   1   6   1        2.95        2.19      0.71 o 
   2   6   1        3.27        3.23      0.74 o 
   3   6   1       18.05       17.19      1.27 o 
   4   6   1        1.28        0.53      0.63 o 
   5   6   1        0.41       -0.27      0.62 o 
   6   6   1       18.26       20.12      1.76 o 
   7   6   1       11.48       10.78      1.30 o 
   8   6   1        0.08       -0.15      0.71 o 
   9   6   1        2.24        2.86      0.77 o 
  10   6   1       27.56       30.46      1.61 o 
  11   6   1        2.10        3.78      1.08 o 
  -6   7   1       32.61       39.68      2.10 o 
  -5   7   1        0.07       -0.53      0.75 o 
  -4   7   1       67.15       76.51      2.48 o 
  -3   7   1       69.49       74.35      2.42 o 
  -2   7   1        2.68        2.31      0.92 o 
  -1   7   1       13.95       12.90      1.57 o 
   0   7   1        1.23        0.10      0.97 o 
   1   7   1       87.99       96.97      3.32 o 
   2   7   1       16.88       16.52      1.66 o 
   3   7   1        5.68        6.01      1.02 o 
   4   7   1        6.11        3.83      1.10 o 
   5   7   1        7.35        8.18      1.11 o 
   6   7   1        0.73        0.30      0.83 o 
 -18   0   2       18.38       17.35      2.80 o 
 -17   0   2      186.41      197.10      4.98 o 
 -16   0   2       37.27       42.38      2.31 o 
 -15   0   2       15.68       17.57      1.68 o 
 -14   0   2       13.49       16.02      1.52 o 
 -13   0   2        5.76        3.73      0.93 o 
 -12   0   2        7.14        9.44      1.16 o 
 -11   0   2        5.68        7.60      1.02 o 
 -10   0   2     1072.58     1174.62     12.10 o 
  -9   0   2      697.53      719.19      7.79 o 
  -8   0   2     1431.15     1596.31     17.52 o 
  -7   0   2      435.41      500.79      5.52 o 
  -6   0   2     1353.75     1382.78     13.43 o 
  -5   0   2      309.59      318.36      3.58 o 
  -4   0   2      192.12      180.49      2.22 o 
  -3   0   2      298.74      330.35      3.47 o 
  -2   0   2      144.21      157.30      1.79 o 
  -1   0   2       14.69       11.92      0.45 o 
   0   0   2    11491.60    11722.98    188.71 o 
   1   0   2        2.61       -0.66      0.44 o 
   2   0   2     5358.09     5426.77     81.79 o 
   3   0   2     2175.17     2288.51     22.96 o 
   4   0   2     2019.59     1987.27     22.78 o 
   5   0   2       86.23       82.67      2.73 o 
   6   0   2      767.98      753.75      7.81 o 
   7   0   2       16.34       14.94      0.74 o 
   8   0   2      395.92      411.59      6.61 o 
   9   0   2      565.76      526.74      6.90 o 
  10   0   2        0.71        1.10      0.70 o 
  11   0   2        3.62        3.40      0.58 o 
  12   0   2        3.77        2.78      0.64 o 
  13   0   2        2.20        2.89      0.85 o 
  14   0   2       32.78       32.58      1.82 o 
  15   0   2       18.69       17.08      1.62 o 
  16   0   2      580.71      605.16     14.15 o 
  17   0   2      146.64      163.50      6.40 o 
  18   0   2       35.49       38.15      3.76 o 
 -18   1   2      165.67      186.93      4.08 o 
 -17   1   2       25.19       28.93      1.87 o 
 -16   1   2        6.23        7.29      1.09 o 
 -15   1   2        0.28        0.02      0.75 o 
 -14   1   2        7.28        8.98      1.04 o 
 -13   1   2      160.65      148.24      2.88 o 
 -12   1   2      451.72      445.11      4.51 o 
 -11   1   2      864.66      822.09      7.12 o 
 -10   1   2       26.87       22.58      0.82 o 
  -9   1   2      418.84      420.28      4.00 o 
  -8   1   2      108.43       98.99      1.21 o 
  -7   1   2      660.52      723.00      5.33 o 
  -6   1   2       85.90       79.45      1.19 o 
  -5   1   2      590.91      638.50      5.15 o 
  -4   1   2       13.43       11.31      0.39 o 
  -3   1   2       49.41       47.74      0.97 o 
  -2   1   2     3305.52     3274.12     26.24 o 
  -1   1   2      465.28      447.27      3.51 o 
   0   1   2     1937.72     1872.47     12.32 o 
   1   1   2     2186.53     2128.36     13.97 o 
   2   1   2    15711.71    15608.10    101.80 o 
   3   1   2     6822.14     7003.29     78.83 o 
   4   1   2      130.15      149.51      1.39 o 
   5   1   2      747.38      786.09      5.59 o 
   6   1   2     1427.00     1553.98     13.14 o 
   7   1   2      328.58      352.09      2.96 o 
   8   1   2      180.86      208.79      2.07 o 
   9   1   2      118.67      127.14      1.56 o 
  10   1   2        3.31        5.79      0.46 o 
  11   1   2       39.25       36.85      1.34 o 
  12   1   2       46.29       42.92      1.16 o 
  13   1   2      839.60      776.11      7.02 o 
  14   1   2       89.75      102.77      2.16 o 
  15   1   2        1.34        1.84      0.82 o 
  16   1   2      207.81      218.79      4.15 o 
  17   1   2      111.54      127.89      5.86 o 
  18   1   2       80.87       85.39      4.96 o 
 -17   2   2        0.07        0.96      0.81 o 
 -16   2   2       16.68       17.30      1.46 o 
 -15   2   2        3.56        4.68      1.33 o 
 -14   2   2       31.74       35.01      1.43 o 
 -13   2   2       53.46       51.09      1.69 o 
 -12   2   2        4.27        5.11      0.71 o 
 -11   2   2       77.38       79.20      1.81 o 
 -10   2   2        0.59        0.11      0.45 o 
  -9   2   2        7.86        9.15      0.72 o 
  -8   2   2       91.99       96.48      1.48 o 
  -7   2   2       16.21       14.15      0.59 o 
  -6   2   2       76.57       86.40      1.52 o 
  -5   2   2      267.50      249.03      2.89 o 
  -4   2   2        0.94        1.05      0.31 o 
  -3   2   2        2.11        2.08      0.30 o 
  -2   2   2      167.79      142.27      1.54 o 
  -1   2   2        4.81        7.46      0.29 o 
   0   2   2        0.08        0.45      0.16 o 
   1   2   2      587.53      616.92      5.15 o 
   2   2   2     1031.43     1058.44      8.05 o 
   3   2   2      184.63      205.37      1.83 o 
   4   2   2      913.16     1027.61      7.22 o 
   5   2   2     2242.49     2409.18     16.54 o 
   6   2   2      414.12      400.47      3.28 o 
   7   2   2      366.27      378.18      3.20 o 
   8   2   2       36.48       41.59      0.85 o 
   9   2   2        0.28        0.33      0.33 o 
  10   2   2        1.12        2.60      0.46 o 
  11   2   2      112.39      113.67      1.86 o 
  12   2   2       56.02       59.19      1.43 o 
  13   2   2      276.71      286.67      3.91 o 
  14   2   2      212.20      205.28      3.88 o 
  15   2   2      111.90      114.09      3.60 o 
  16   2   2       23.56       23.91      2.06 o 
  17   2   2       17.91       15.25      2.73 o 
 -17   3   2       10.97       14.56      1.64 o 
 -16   3   2        2.48        3.93      0.98 o 
 -15   3   2       23.31       23.28      1.75 o 
 -14   3   2        2.42        2.88      0.70 o 
 -13   3   2       71.05       63.39      1.82 o 
 -12   3   2       11.41       11.16      1.10 o 
 -11   3   2       11.35       13.19      0.98 o 
 -10   3   2       49.04       47.07      1.46 o 
  -9   3   2      126.62      108.95      2.09 o 
  -8   3   2      111.00       93.67      1.88 o 
  -7   3   2      414.84      416.61      4.67 o 
  -6   3   2       21.18       18.85      0.89 o 
  -5   3   2        5.14        4.94      0.50 o 
  -4   3   2        0.00       -0.27      0.24 o 
  -3   3   2       13.08       16.01      0.56 o 
  -2   3   2      145.36      148.97      1.50 o 
  -1   3   2      394.39      452.14      3.57 o 
   0   3   2      948.85      980.86      7.67 o 
   1   3   2        0.33        3.33      0.33 o 
   2   3   2     1304.02     1408.75      9.81 o 
   3   3   2       35.05       46.82      0.82 o 
   4   3   2        0.26        0.00      0.21 o 
   5   3   2       40.65       40.45      0.85 o 
   6   3   2       24.24       23.16      0.67 o 
   7   3   2       41.39       45.35      1.06 o 
   8   3   2      404.26      418.28      4.71 o 
   9   3   2      113.03      101.96      2.00 o 
  10   3   2        1.66        0.77      0.52 o 
  11   3   2      142.56      140.45      2.52 o 
  12   3   2        0.01       -0.51      0.53 o 
  13   3   2        0.74       -0.22      0.89 o 
  14   3   2       22.31       21.49      1.92 o 
  15   3   2        5.75        4.81      1.02 o 
  16   3   2        0.01       -1.09      0.73 o 
  17   3   2       38.50       39.94      2.78 o 
 -15   4   2        2.80        2.18      0.79 o 
 -14   4   2        1.14       -0.20      0.63 o 
 -13   4   2        5.53        6.94      0.89 o 
 -12   4   2      193.88      188.40      4.34 o 
 -11   4   2       16.73       17.15      1.13 o 
 -10   4   2        8.79        6.50      0.78 o 
  -9   4   2      364.11      351.12      4.52 o 
  -8   4   2      620.21      612.77      6.63 o 
  -7   4   2      330.99      327.18      4.16 o 
  -6   4   2       41.05       31.93      1.17 o 
  -5   4   2      943.20      915.36     10.58 o 
  -4   4   2       86.66       88.57      2.35 o 
  -3   4   2      244.22      248.82      2.84 o 
  -2   4   2      126.95      125.86      1.80 o 
  -1   4   2      261.48      312.34      3.45 o 
   0   4   2      340.25      366.86      3.61 o 
   1   4   2       54.95       52.86      0.96 o 
   2   4   2      205.31      226.83      2.29 o 
   3   4   2      485.22      522.28      4.28 o 
   4   4   2        0.68        0.85      0.40 o 
   5   4   2      118.48      137.20      3.09 o 
   6   4   2       31.93       30.11      1.51 o 
   7   4   2       80.82       80.27      2.02 o 
   8   4   2      223.59      217.21      3.63 o 
   9   4   2      129.46      126.43      2.72 o 
  10   4   2       91.87       93.25      2.07 o 
  11   4   2        6.52        7.73      0.85 o 
  12   4   2       45.37       45.16      1.89 o 
  13   4   2       20.05       20.14      1.90 o 
  14   4   2       11.89       12.56      1.36 o 
  15   4   2      102.41      121.08      3.27 o 
 -13   5   2        6.17        6.29      0.95 o 
 -12   5   2        4.95        3.21      0.80 o 
 -11   5   2       41.06       37.85      1.55 o 
 -10   5   2       24.65       20.59      1.28 o 
  -9   5   2       17.81       15.56      1.14 o 
  -8   5   2        0.16        0.65      0.58 o 
  -7   5   2       34.81       34.74      1.35 o 
  -6   5   2       21.80       19.54      1.13 o 
  -5   5   2      154.12      152.01      2.65 o 
  -4   5   2       33.93       34.63      1.25 o 
  -3   5   2       46.80       46.60      1.39 o 
  -2   5   2       11.89       14.74      0.91 o 
  -1   5   2       35.48       38.97      1.25 o 
   0   5   2       72.07       73.16      1.65 o 
   1   5   2      163.63      164.73      2.59 o 
   2   5   2       19.70       23.98      1.06 o 
   3   5   2       11.06        9.86      0.83 o 
   4   5   2      214.50      217.08      3.68 o 
   5   5   2      121.18      108.89      2.13 o 
   6   5   2      162.82      173.49      4.97 o 
   7   5   2        7.91        5.85      0.72 o 
   8   5   2       10.42        8.61      1.02 o 
   9   5   2       57.31       51.99      2.25 o 
  10   5   2       51.30       54.44      1.86 o 
  11   5   2       16.63       14.69      1.47 o 
  12   5   2       63.02       75.35      2.52 o 
  13   5   2        0.05        0.17      0.78 o 
 -11   6   2        0.18        0.69      0.74 o 
 -10   6   2        0.02        0.23      0.71 o 
  -9   6   2        0.29        0.67      0.73 o 
  -8   6   2      126.33      134.13      2.83 o 
  -7   6   2        0.45        0.80      0.67 o 
  -6   6   2       10.54        8.18      0.93 o 
  -5   6   2       47.65       49.79      1.93 o 
  -4   6   2        6.55        6.36      1.15 o 
  -3   6   2       46.69       41.65      1.70 o 
  -2   6   2        3.63        1.25      0.68 o 
  -1   6   2       62.22       55.83      2.10 o 
   0   6   2        4.20        5.15      0.85 o 
   1   6   2       54.77       56.45      1.63 o 
   2   6   2       47.51       46.09      1.91 o 
   3   6   2       85.32       75.03      2.20 o 
   4   6   2      122.60      108.79      2.68 o 
   5   6   2       31.65       31.81      1.64 o 
   6   6   2       17.55       13.57      2.48 o 
   7   6   2       27.43       30.15      1.76 o 
   8   6   2        0.90        0.94      0.78 o 
   9   6   2       62.25       72.26      2.92 o 
  10   6   2       18.99       19.47      1.59 o 
  11   6   2       18.47       24.68      1.77 o 
  -6   7   2        4.71        4.11      1.04 o 
  -5   7   2       21.93       22.80      1.69 o 
  -4   7   2        4.96        4.06      1.23 o 
  -3   7   2        0.64        0.16      0.78 o 
  -2   7   2        0.05       -1.00      0.71 o 
  -1   7   2       30.49       27.48      1.71 o 
   0   7   2       23.80       15.66      2.96 o 
   1   7   2        0.08       -0.79      0.85 o 
   2   7   2        1.00        0.11      0.97 o 
   3   7   2        3.92        5.10      0.99 o 
   4   7   2        2.19        2.84      0.87 o 
   5   7   2        1.46        0.97      0.78 o 
   6   7   2        7.05        8.31      1.44 o 
 -18   1   3       43.24       46.09      2.11 o 
 -17   1   3        0.65        1.06      0.85 o 
 -16   1   3       37.58       40.41      1.88 o 
 -15   1   3        0.33       -0.44      0.66 o 
 -14   1   3        4.05        4.04      0.86 o 
 -13   1   3       62.26       62.19      2.00 o 
 -12   1   3       23.60       24.64      1.13 o 
 -11   1   3        0.17        0.52      0.44 o 
 -10   1   3       29.34       32.52      1.19 o 
  -9   1   3      274.69      267.07      2.89 o 
  -8   1   3        1.42        4.51      0.43 o 
  -7   1   3      392.47      409.71      3.30 o 
  -6   1   3       17.25       29.72      0.72 o 
  -5   1   3     1813.66     1930.14     14.27 o 
  -4   1   3      207.94      215.20      2.70 o 
  -3   1   3        0.41       -0.07      0.13 o 
  -2   1   3      102.03       93.00      0.94 o 
  -1   1   3      566.56      537.48      3.81 o 
   0   1   3     1556.13     1511.19     10.05 o 
   1   1   3     4188.93     4222.00     27.60 o 
   2   1   3       80.69       67.45      0.76 o 
   3   1   3     1418.07     1453.00      9.89 o 
   4   1   3      752.26      774.67      9.15 o 
   5   1   3       55.81       47.11      0.73 o 
   6   1   3     1551.75     1541.35     10.57 o 
   7   1   3       53.91       61.27      1.32 o 
   8   1   3       55.53       64.60      1.30 o 
   9   1   3       54.34       53.16      1.00 o 
  10   1   3        0.26        0.09      0.31 o 
  11   1   3       23.15       22.96      0.91 o 
  12   1   3       35.42       40.35      1.14 o 
  13   1   3       11.88        8.80      0.84 o 
  14   1   3      174.23      180.66      3.00 o 
  15   1   3       50.33       46.39      2.29 o 
  16   1   3       19.21       22.64      2.70 o 
  17   1   3      107.56      109.73      3.68 o 
  18   1   3       81.63       89.72      5.10 o 
 -17   2   3        8.70        9.56      1.21 o 
 -16   2   3        1.65        0.85      1.14 o 
 -15   2   3        0.75        0.63      0.74 o 
 -14   2   3      120.79      116.51      2.86 o 
 -13   2   3       23.42       18.96      1.14 o 
 -12   2   3        3.00        3.53      0.64 o 
 -11   2   3       43.13       43.23      2.26 o 
 -10   2   3      283.87      265.35      3.51 o 
  -9   2   3      144.38      146.28      2.34 o 
  -8   2   3      150.27      140.72      2.21 o 
  -7   2   3        9.59       11.60      0.53 o 
  -6   2   3       83.75       93.80      1.74 o 
  -5   2   3        0.23        0.06      0.30 o 
  -4   2   3     2738.71     2918.48     21.29 o 
  -3   2   3      568.35      537.15      5.02 o 
  -2   2   3      556.30      556.13      4.57 o 
  -1   2   3       46.80       55.45      0.88 o 
   0   2   3       74.83       81.13      0.96 o 
   1   2   3       96.03      101.10      1.10 o 
   2   2   3      197.52      220.33      2.13 o 
   3   2   3      287.24      268.00      2.29 o 
   4   2   3     2121.26     2300.41     15.42 o 
   5   2   3      139.15      165.53      1.70 o 
   6   2   3      541.82      544.87      4.25 o 
   7   2   3     1504.06     1526.49     10.67 o 
   8   2   3        2.98        3.79      0.39 o 
   9   2   3       62.05       64.09      1.26 o 
  10   2   3        6.07        5.26      0.53 o 
  11   2   3       41.50       41.77      1.34 o 
  12   2   3       98.26       92.46      2.20 o 
  13   2   3        0.52        1.20      0.58 o 
  14   2   3       60.28       51.94      2.10 o 
  15   2   3       13.62       15.54      1.40 o 
  16   2   3        0.40       -1.85      1.23 o 
  17   2   3       13.60       13.92      2.61 o 
 -16   3   3        5.91        4.43      1.04 o 
 -15   3   3        3.25        3.17      0.77 o 
 -14   3   3       39.31       37.97      1.54 o 
 -13   3   3       26.39       22.08      1.27 o 
 -12   3   3        6.32        9.35      0.89 o 
 -11   3   3       47.10       50.86      2.62 o 
 -10   3   3       15.40       15.47      0.99 o 
  -9   3   3        0.62        0.45      0.47 o 
  -8   3   3      278.87      273.80      3.57 o 
  -7   3   3     1123.97     1114.92     10.31 o 
  -6   3   3      140.99      138.32      2.41 o 
  -5   3   3       57.51       58.28      1.79 o 
  -4   3   3       58.10       58.78      1.04 o 
  -3   3   3       17.35       24.49      0.70 o 
  -2   3   3       11.65       11.60      0.56 o 
  -1   3   3      192.71      199.57      1.90 o 
   0   3   3     1493.17     1560.50     10.78 o 
   1   3   3      984.64     1080.60      9.53 o 
   2   3   3       22.85       24.52      0.74 o 
   3   3   3        0.14        0.82      0.23 o 
   4   3   3       11.35        5.75      0.38 o 
   5   3   3       88.40       84.01      1.19 o 
   6   3   3       25.98       31.98      0.78 o 
   7   3   3      651.22      660.81      5.80 o 
   8   3   3        0.78        0.81      0.47 o 
   9   3   3      319.32      321.41      3.98 o 
  10   3   3       58.66       61.57      1.82 o 
  11   3   3        0.04       -0.17      0.48 o 
  12   3   3       25.52       23.49      1.53 o 
  13   3   3        0.74        1.88      0.84 o 
  14   3   3       52.05       52.26      2.61 o 
  15   3   3        7.50        6.53      1.37 o 
  16   3   3        0.34       -1.88      1.53 o 
 -15   4   3        8.70       11.42      1.28 o 
 -14   4   3       16.31       16.27      1.24 o 
 -13   4   3        7.67        8.84      0.96 o 
 -12   4   3        3.56        3.57      0.76 o 
 -11   4   3        0.18       -0.76      0.50 o 
 -10   4   3       21.98       20.08      1.19 o 
  -9   4   3       35.72       37.17      1.37 o 
  -8   4   3       36.61       29.18      1.72 o 
  -7   4   3       76.42       69.53      1.73 o 
  -6   4   3        0.40       -0.59      0.41 o 
  -5   4   3      120.25      120.36      2.18 o 
  -4   4   3      913.52      877.07      8.45 o 
  -3   4   3      126.57      119.00      2.55 o 
  -2   4   3      154.35      151.77      2.02 o 
  -1   4   3       40.82       37.87      0.96 o 
   0   4   3       15.67       16.69      0.73 o 
   1   4   3        4.51        3.98      0.48 o 
   2   4   3        6.87        4.77      0.43 o 
   3   4   3       24.94       17.53      0.66 o 
   4   4   3       49.77       52.20      1.01 o 
   5   4   3       21.46       20.22      0.83 o 
   6   4   3      150.03      136.86      2.29 o 
   7   4   3       74.62       65.08      1.61 o 
   8   4   3       21.94       17.70      1.04 o 
   9   4   3      146.08      145.27      2.58 o 
  10   4   3        4.05        4.08      0.74 o 
  11   4   3       37.68       34.13      2.02 o 
  12   4   3        5.87        5.18      1.22 o 
  13   4   3       11.90       15.46      2.14 o 
  14   4   3       37.78       37.46      1.93 o 
  15   4   3       48.82       56.18      2.28 o 
 -13   5   3        2.20        2.96      0.82 o 
 -12   5   3        0.07       -0.30      0.68 o 
 -11   5   3       16.97       14.86      1.17 o 
 -10   5   3       14.88       12.16      1.08 o 
  -9   5   3      119.63      121.72      2.58 o 
  -8   5   3      121.01      117.03      2.46 o 
  -7   5   3      109.28      110.29      3.11 o 
  -6   5   3       15.25       14.00      1.24 o 
  -5   5   3       70.45       73.47      1.84 o 
  -4   5   3      488.17      473.74      5.49 o 
  -3   5   3      185.76      198.45      3.39 o 
  -2   5   3        4.64        3.24      0.63 o 
  -1   5   3       53.43       61.05      1.58 o 
   0   5   3        7.78        8.35      0.64 o 
   1   5   3       12.34       10.40      0.80 o 
   2   5   3       52.95       48.55      1.37 o 
   3   5   3       33.80       26.01      1.11 o 
   4   5   3      172.95      162.66      3.07 o 
   5   5   3       64.03       56.75      1.52 o 
   6   5   3       79.05       84.50      1.89 o 
   7   5   3       46.23       38.82      1.39 o 
   8   5   3       10.23       12.24      0.97 o 
   9   5   3        7.09        6.56      0.85 o 
  10   5   3       51.59       47.63      2.11 o 
  11   5   3      149.81      153.74      3.52 o 
  12   5   3      110.89      116.08      3.13 o 
  13   5   3        0.76        0.92      0.91 o 
 -11   6   3       15.17       13.27      1.24 o 
 -10   6   3        9.02        8.25      1.04 o 
  -9   6   3       46.97       46.50      1.77 o 
  -8   6   3        0.00        0.71      0.73 o 
  -7   6   3       24.01       24.83      1.43 o 
  -6   6   3      115.73      119.21      2.59 o 
  -5   6   3        6.37        4.54      1.21 o 
  -4   6   3        0.05       -0.56      0.66 o 
  -3   6   3        4.38        3.15      0.81 o 
  -2   6   3      148.13      156.04      3.28 o 
  -1   6   3       48.36       47.27      1.80 o 
   0   6   3        5.71        5.57      1.11 o 
   1   6   3       20.38       19.17      1.14 o 
   2   6   3       10.08       10.46      1.06 o 
   3   6   3       40.57       35.15      2.20 o 
   4   6   3       36.03       35.50      1.86 o 
   5   6   3        8.71        9.18      1.05 o 
   6   6   3        3.84        1.39      0.75 o 
   7   6   3       27.94       28.77      1.74 o 
   8   6   3        0.28        0.23      1.00 o 
   9   6   3      147.70      153.03      4.47 o 
  10   6   3       24.79       21.88      2.12 o 
  -6   7   3        0.12       -0.78      0.81 o 
  -5   7   3        0.49       -0.64      1.04 o 
  -4   7   3       19.32       20.39      2.46 o 
  -3   7   3       27.60       27.55      2.16 o 
  -2   7   3       21.87       23.59      1.63 o 
  -1   7   3        1.57        1.67      0.92 o 
   0   7   3        0.31       -0.46      0.86 o 
   1   7   3       13.93       11.52      2.09 o 
   2   7   3        0.97        1.32      0.99 o 
   3   7   3        2.46        2.23      0.87 o 
   4   7   3        0.10       -1.02      0.68 o 
   5   7   3       11.31       10.03      1.20 o 
   6   7   3       20.72       20.41      1.94 o 
 -18   0   4        0.01        3.89      2.02 o 
 -17   0   4      276.92      304.83      9.42 o 
 -16   0   4       58.98       64.88      5.41 o 
 -15   0   4      281.58      277.99      5.97 o 
 -14   0   4        0.10        0.89      1.12 o 
 -13   0   4      279.14      279.52      5.41 o 
 -12   0   4      431.18      417.61      6.93 o 
 -11   0   4      979.40      941.17     12.74 o 
 -10   0   4      253.86      269.62      4.82 o 
  -9   0   4        5.70        9.06      0.69 o 
  -8   0   4     1679.85     1702.13     16.69 o 
  -7   0   4       25.55       35.28      1.47 o 
  -6   0   4      298.84      319.10      5.96 o 
  -5   0   4       72.90       90.20      2.50 o 
  -4   0   4      514.41      560.70      9.14 o 
  -3   0   4      618.41      573.61      9.75 o 
  -2   0   4     2383.83     2346.41     21.93 o 
  -1   0   4      390.33      355.48      3.77 o 
   0   0   4    10173.68     9823.92     90.89 o 
   1   0   4     2571.33     2424.68     27.86 o 
   2   0   4     7280.42     7098.79    114.48 o 
   3   0   4     2035.82     1911.85     22.30 o 
   4   0   4     1039.06      984.44      9.63 o 
   5   0   4      253.14      265.49      3.17 o 
   6   0   4      213.73      191.64      3.64 o 
   7   0   4     2990.32     2950.63     27.87 o 
   8   0   4     3251.78     3345.27     31.63 o 
   9   0   4      131.83      115.64      2.13 o 
  10   0   4      375.38      375.32      4.78 o 
  11   0   4        3.33        3.87      0.66 o 
  12   0   4      200.77      191.76      4.05 o 
  13   0   4       26.27       36.08      2.62 o 
  14   0   4        3.94        1.19      1.19 o 
  15   0   4       42.95       38.29      2.89 o 
  16   0   4      330.10      328.19      9.47 o 
  17   0   4       81.69       93.90      4.90 o 
  18   0   4      319.50      330.26     10.05 o 
 -18   1   4       21.90       27.51      1.91 o 
 -17   1   4        0.19        0.82      0.85 o 
 -16   1   4       65.94       69.13      2.36 o 
 -15   1   4        3.60        3.65      0.87 o 
 -14   1   4       56.49       54.06      3.60 o 
 -13   1   4       31.63       33.99      2.87 o 
 -12   1   4      184.57      168.80      2.72 o 
 -11   1   4      277.90      274.69      3.15 o 
 -10   1   4       87.83       94.66      1.58 o 
  -9   1   4        6.25        5.84      0.48 o 
  -8   1   4       20.88       17.99      0.67 o 
  -7   1   4       77.18       96.35      1.17 o 
  -6   1   4      258.57      226.14      2.05 o 
  -5   1   4     2550.02     2693.94     17.92 o 
  -4   1   4       16.55       20.41      0.46 o 
  -3   1   4       38.51       45.41      0.71 o 
  -2   1   4      244.16      240.88      2.29 o 
  -1   1   4       16.99       21.85      0.47 o 
   0   1   4      191.80      175.91      1.51 o 
   1   1   4      326.85      302.77      2.61 o 
   2   1   4       41.31       34.60      0.52 o 
   3   1   4      120.52      121.40      2.77 o 
   4   1   4      523.69      525.72      3.90 o 
   5   1   4     1711.73     1815.06     12.27 o 
   6   1   4      675.63      769.63      5.64 o 
   7   1   4      527.49      519.29      4.09 o 
   8   1   4       57.19       48.93      1.07 o 
   9   1   4       98.27      102.03      1.40 o 
  10   1   4       10.40       10.03      0.57 o 
  11   1   4       56.14       61.15      1.51 o 
  12   1   4       98.42       96.14      2.15 o 
  13   1   4       13.91       11.16      1.07 o 
  14   1   4       20.28       21.91      1.43 o 
  15   1   4      141.39      147.44      4.02 o 
  16   1   4       98.91      104.76      3.64 o 
  17   1   4       68.60       71.04      3.04 o 
  18   1   4        8.84        6.73      2.21 o 
 -17   2   4       26.04       27.15      2.01 o 
 -16   2   4        0.69        0.86      0.85 o 
 -15   2   4        9.50        7.92      1.13 o 
 -14   2   4        0.14       -0.46      1.00 o 
 -13   2   4      205.20      186.20      3.08 o 
 -12   2   4       14.59       15.20      1.01 o 
 -11   2   4      363.15      350.01      4.37 o 
 -10   2   4       46.64       50.70      1.43 o 
  -9   2   4      118.22      103.77      1.96 o 
  -8   2   4        0.91        1.34      0.43 o 
  -7   2   4       59.99       62.49      1.38 o 
  -6   2   4        4.43        7.37      0.43 o 
  -5   2   4      234.19      215.55      2.21 o 
  -4   2   4     2478.11     2674.33     19.64 o 
  -3   2   4       10.39       15.79      0.57 o 
  -2   2   4      266.14      266.28      2.89 o 
  -1   2   4      499.14      522.85      5.99 o 
   0   2   4     1482.36     1459.90      9.97 o 
   1   2   4      383.87      384.12      3.04 o 
   2   2   4      182.99      189.68      1.85 o 
   3   2   4        2.45        8.83      0.43 o 
   4   2   4      966.18     1004.66      7.14 o 
   5   2   4     1023.85     1064.61      8.33 o 
   6   2   4        0.37        1.71      0.27 o 
   7   2   4       25.14       35.79      0.78 o 
   8   2   4     1348.73     1392.18      9.93 o 
   9   2   4       16.78       16.77      0.72 o 
  10   2   4       22.46       24.05      1.08 o 
  11   2   4       95.86       87.35      1.88 o 
  12   2   4        1.04        0.48      0.56 o 
  13   2   4       69.22       68.74      1.80 o 
  14   2   4        1.90        3.75      1.03 o 
  15   2   4        0.10        0.75      1.59 o 
  16   2   4        6.01        6.64      1.45 o 
  17   2   4        6.25        5.23      2.04 o 
 -16   3   4       26.54       21.97      1.69 o 
 -15   3   4        0.37        0.31      0.68 o 
 -14   3   4        7.73        8.20      0.95 o 
 -13   3   4       66.61       64.22      1.85 o 
 -12   3   4       25.49       19.84      1.92 o 
 -11   3   4       10.94        9.95      0.89 o 
 -10   3   4       50.65       43.45      1.42 o 
  -9   3   4        2.18        1.41      0.52 o 
  -8   3   4       65.87       64.14      1.57 o 
  -7   3   4      135.16      164.19      2.82 o 
  -6   3   4       25.24       31.95      1.20 o 
  -5   3   4       41.36       38.02      1.12 o 
  -4   3   4        1.19        2.39      0.43 o 
  -3   3   4      586.75      604.45      5.24 o 
  -2   3   4        7.60        5.76      0.48 o 
  -1   3   4        0.11        0.40      0.21 o 
   0   3   4       52.93       64.23      1.15 o 
   1   3   4       12.06       15.83      0.55 o 
   2   3   4       76.56       70.90      1.05 o 
   3   3   4       42.54       55.65      0.93 o 
   4   3   4       34.28       30.07      0.71 o 
   5   3   4       48.07       46.96      0.90 o 
   6   3   4       42.85       50.41      1.05 o 
   7   3   4      138.25      151.33      2.14 o 
   8   3   4      618.06      632.35      5.70 o 
   9   3   4        1.18        3.50      0.54 o 
  10   3   4       62.67       60.02      1.91 o 
  11   3   4       43.16       44.55      1.76 o 
  12   3   4        1.85        0.59      0.72 o 
  13   3   4      116.54      118.71      2.95 o 
  14   3   4       21.91       25.28      1.71 o 
  15   3   4        0.65       -0.26      1.05 o 
  16   3   4       14.58       14.43      1.91 o 
 -15   4   4       47.01       49.59      1.89 o 
 -14   4   4        0.17        0.46      0.69 o 
 -13   4   4        9.98       12.54      1.12 o 
 -12   4   4        3.22        3.91      0.77 o 
 -11   4   4       18.98       20.69      1.26 o 
 -10   4   4       20.91       22.01      1.26 o 
  -9   4   4       29.01       21.58      1.20 o 
  -8   4   4      442.13      422.96      5.13 o 
  -7   4   4      225.15      213.44      3.22 o 
  -6   4   4      176.15      168.91      2.73 o 
  -5   4   4       58.68       62.64      1.58 o 
  -4   4   4       53.90       58.35      1.50 o 
  -3   4   4      470.98      488.08      5.30 o 
  -2   4   4      486.45      496.15      4.65 o 
  -1   4   4      223.82      235.16      3.05 o 
   0   4   4       50.81       59.02      1.22 o 
   1   4   4       16.26       19.53      0.78 o 
   2   4   4       20.89       23.81      0.74 o 
   3   4   4       40.62       40.79      0.91 o 
   4   4   4       81.50       62.42      1.66 o 
   5   4   4       15.53       24.66      0.78 o 
   6   4   4       99.65       92.21      2.55 o 
   7   4   4       10.13        5.82      0.69 o 
   8   4   4       78.28       67.96      1.70 o 
   9   4   4       20.08       15.62      1.25 o 
  10   4   4      208.46      186.79      4.45 o 
  11   4   4        6.47        7.21      1.05 o 
  12   4   4       78.63       86.32      2.72 o 
  13   4   4       97.30       98.64      2.86 o 
  14   4   4        0.09       -0.13      1.05 o 
  15   4   4       12.76       13.24      2.64 o 
 -13   5   4       20.66       21.10      1.46 o 
 -12   5   4        0.92       -0.31      0.68 o 
 -11   5   4        8.31        8.27      1.09 o 
 -10   5   4        0.08        0.26      0.62 o 
  -9   5   4        0.01        0.40      0.63 o 
  -8   5   4       11.65       10.30      0.96 o 
  -7   5   4        0.71        1.95      0.64 o 
  -6   5   4      202.86      207.02      3.30 o 
  -5   5   4      277.70      277.53      3.91 o 
  -4   5   4       44.78       40.13      1.42 o 
  -3   5   4     1204.61     1205.54     13.17 o 
  -2   5   4       12.34       13.72      0.94 o 
  -1   5   4       41.80       43.43      1.51 o 
   0   5   4      115.04      105.31      1.92 o 
   1   5   4       60.37       58.30      1.50 o 
   2   5   4       38.30       34.15      1.21 o 
   3   5   4       86.42       75.04      2.34 o 
   4   5   4        6.94        6.41      0.97 o 
   5   5   4      214.31      194.71      4.14 o 
   6   5   4      117.38      110.69      2.47 o 
   7   5   4       35.89       29.99      1.74 o 
   8   5   4       59.54       60.18      2.47 o 
   9   5   4        1.00        0.53      1.33 o 
  10   5   4       10.42        9.88      1.82 o 
  11   5   4        6.43        5.86      1.08 o 
  12   5   4       39.38       44.66      2.05 o 
  13   5   4       14.58       19.77      2.04 o 
 -10   6   4        0.03       -0.65      0.69 o 
  -9   6   4        0.45        0.10      0.76 o 
  -8   6   4      277.77      277.52      6.34 o 
  -7   6   4       35.64       33.96      1.64 o 
  -6   6   4       90.07       98.83      2.72 o 
  -5   6   4      128.94      131.37      2.71 o 
  -4   6   4       27.64       28.28      1.45 o 
  -3   6   4        7.88        5.43      1.13 o 
  -2   6   4        3.06        3.51      0.84 o 
  -1   6   4      145.72      152.33      3.33 o 
   0   6   4       63.71       63.18      2.05 o 
   1   6   4        9.62        8.82      0.88 o 
   2   6   4       11.80       13.59      1.68 o 
   3   6   4       52.98       52.98      1.88 o 
   4   6   4        0.02       -0.82      0.61 o 
   5   6   4       30.84       27.97      1.71 o 
   6   6   4       36.95       34.91      2.22 o 
   7   6   4       28.46       28.62      2.19 o 
   8   6   4       11.75       13.26      1.68 o 
   9   6   4       24.95       26.46      2.39 o 
  10   6   4       21.75       15.95      1.88 o 
  -5   7   4        0.92        0.34      0.86 o 
  -4   7   4        5.77        5.62      1.11 o 
  -3   7   4       45.59       42.65      2.07 o 
  -2   7   4        1.71       -0.80      0.98 o 
  -1   7   4        4.58        3.47      1.27 o 
   0   7   4        5.98        7.17      1.29 o 
   1   7   4        0.88        0.12      0.89 o 
   2   7   4        5.16        1.79      1.06 o 
   3   7   4       82.52       83.62      3.75 o 
   4   7   4       32.38       33.80      2.36 o 
   5   7   4       99.26       99.79      4.20 o 
 -17   1   5        2.13        2.02      0.94 o 
 -16   1   5       38.02       39.28      3.73 o 
 -15   1   5        1.54        0.29      0.87 o 
 -14   1   5       23.81       20.85      1.59 o 
 -13   1   5       20.57       16.08      1.25 o 
 -12   1   5        4.63        4.56      0.83 o 
 -11   1   5      272.05      273.45      3.17 o 
 -10   1   5       90.18       89.34      1.56 o 
  -9   1   5       13.86       19.45      0.79 o 
  -8   1   5        4.44        5.49      0.71 o 
  -7   1   5      221.17      215.20      2.08 o 
  -6   1   5       16.06       12.08      0.47 o 
  -5   1   5      819.78      840.38      6.07 o 
  -4   1   5     1892.85     2014.62     13.82 o 
  -3   1   5      555.51      598.16      6.68 o 
  -2   1   5      320.34      357.23      2.80 o 
  -1   1   5      426.17      406.27      3.10 o 
   0   1   5     1207.24     1251.78      8.53 o 
   1   1   5      285.27      271.23      2.75 o 
   2   1   5       58.50       53.28      0.83 o 
   3   1   5       75.74       92.01      1.19 o 
   4   1   5      321.26      298.35      2.71 o 
   5   1   5       11.59       13.22      0.45 o 
   6   1   5      232.83      219.02      3.22 o 
   7   1   5       78.81       85.08      1.15 o 
   8   1   5      300.82      316.82      3.13 o 
   9   1   5      359.32      344.46      3.50 o 
  10   1   5        0.11        0.65      0.37 o 
  11   1   5       52.30       51.96      1.42 o 
  12   1   5        0.01       -0.38      0.61 o 
  13   1   5       14.68       14.64      1.18 o 
  14   1   5       65.13       72.99      2.48 o 
  15   1   5       12.02       14.73      1.60 o 
  16   1   5        3.85        6.39      1.32 o 
  17   1   5       71.90       71.33      3.09 o 
 -17   2   5        5.82        7.94      1.24 o 
 -16   2   5       49.94       52.28      2.19 o 
 -15   2   5       40.15       37.43      1.87 o 
 -14   2   5       83.56       86.50      2.54 o 
 -13   2   5       70.99       64.50      1.80 o 
 -12   2   5      300.59      275.78      4.45 o 
 -11   2   5      225.82      203.67      3.13 o 
 -10   2   5        1.35       -0.53      0.61 o 
  -9   2   5       52.91       53.45      1.42 o 
  -8   2   5      172.17      161.45      2.48 o 
  -7   2   5       37.45       39.44      1.15 o 
  -6   2   5      158.91      149.39      2.21 o 
  -5   2   5       47.34       64.47      0.88 o 
  -4   2   5      896.00      949.40      6.79 o 
  -3   2   5        0.05        0.67      0.25 o 
  -2   2   5        1.32        5.60      0.39 o 
  -1   2   5      782.10      788.88      6.45 o 
   0   2   5        9.67       14.29      0.47 o 
   1   2   5       34.98       40.42      0.71 o 
   2   2   5       10.10       15.51      0.59 o 
   3   2   5       12.82       12.28      0.46 o 
   4   2   5      556.19      566.96      4.34 o 
   5   2   5        2.50        4.84      0.34 o 
   6   2   5      685.02      671.17      5.14 o 
   7   2   5      124.05      138.71      1.64 o 
   8   2   5        0.72        0.95      0.39 o 
   9   2   5      191.96      193.44      2.42 o 
  10   2   5        0.57        0.68      0.46 o 
  11   2   5        1.75        1.60      0.56 o 
  12   2   5      212.59      208.43      3.77 o 
  13   2   5       42.47       37.21      1.67 o 
  14   2   5       62.72       52.92      3.29 o 
  15   2   5        1.33        0.33      1.05 o 
  16   2   5        5.78        8.80      1.54 o 
  17   2   5        0.16       -1.15      1.53 o 
 -16   3   5       10.35       12.05      2.36 o 
 -15   3   5      276.61      282.50      5.15 o 
 -14   3   5       47.00       46.67      1.71 o 
 -13   3   5        4.73        2.72      0.71 o 
 -12   3   5        8.29        8.80      0.89 o 
 -11   3   5       73.60       77.93      1.92 o 
 -10   3   5      124.98      101.40      2.53 o 
  -9   3   5        1.34        0.50      0.49 o 
  -8   3   5        2.36        0.41      0.45 o 
  -7   3   5       60.53       54.00      1.44 o 
  -6   3   5      182.13      187.21      2.74 o 
  -5   3   5       46.56       37.53      1.14 o 
  -4   3   5      804.05      792.15      8.36 o 
  -3   3   5       79.70       87.18      1.77 o 
  -2   3   5       54.47       58.21      1.12 o 
  -1   3   5      648.67      659.94      5.53 o 
   0   3   5        0.00        0.25      0.27 o 
   1   3   5      250.94      225.18      2.19 o 
   2   3   5       62.28       53.54      1.37 o 
   3   3   5        9.01        9.31      0.47 o 
   4   3   5       59.76       59.21      1.18 o 
   5   3   5       48.34       52.94      0.98 o 
   6   3   5       34.76       40.66      0.94 o 
   7   3   5       48.71       51.00      1.02 o 
   8   3   5       77.93       68.71      1.59 o 
   9   3   5     1732.65     1621.16     21.00 o 
  10   3   5        0.35       -0.42      0.50 o 
  11   3   5       26.13       25.64      1.54 o 
  12   3   5       45.05       39.44      1.76 o 
  13   3   5        0.00       -0.74      1.04 o 
  14   3   5       40.01       41.72      2.44 o 
  15   3   5       66.19       75.82      5.82 o 
  16   3   5       64.57       78.22      3.39 o 
 -15   4   5       35.18       44.63      1.86 o 
 -14   4   5       16.17       20.18      1.40 o 
 -13   4   5        0.70        0.71      0.67 o 
 -12   4   5       22.14       22.38      1.35 o 
 -11   4   5        5.04        1.56      0.66 o 
 -10   4   5        1.31        0.92      0.57 o 
  -9   4   5        2.90        1.83      0.61 o 
  -8   4   5       43.23       44.58      2.10 o 
  -7   4   5      160.44      153.08      4.33 o 
  -6   4   5        8.54        8.36      0.79 o 
  -5   4   5      134.99      134.32      2.38 o 
  -4   4   5      289.49      283.15      3.70 o 
  -3   4   5        4.24        3.86      0.56 o 
  -2   4   5       17.96       18.51      0.95 o 
  -1   4   5      521.23      522.19      4.89 o 
   0   4   5       53.01       54.61      1.21 o 
   1   4   5       19.03       21.38      0.81 o 
   2   4   5        0.15        0.18      0.34 o 
   3   4   5        0.38       -0.09      0.29 o 
   4   4   5       24.77       21.14      0.75 o 
   5   4   5       18.79       15.17      0.69 o 
   6   4   5       96.44       76.34      1.45 o 
   7   4   5        4.42        5.31      0.82 o 
   8   4   5       21.45       16.97      1.24 o 
   9   4   5       17.05       20.10      1.38 o 
  10   4   5        2.38        3.18      0.90 o 
  11   4   5       10.35        8.89      1.16 o 
  12   4   5      394.37      377.10      7.04 o 
  13   4   5       20.39       24.29      2.28 o 
  14   4   5        1.36        3.69      1.37 o 
 -13   5   5        4.61        4.85      0.98 o 
 -12   5   5       56.46       60.62      2.00 o 
 -11   5   5        1.82        3.12      0.80 o 
 -10   5   5        0.36        0.34      0.66 o 
  -9   5   5        0.26       -0.13      0.57 o 
  -8   5   5        0.88        0.80      0.62 o 
  -7   5   5        2.78        3.24      0.71 o 
  -6   5   5      102.60      100.54      2.27 o 
  -5   5   5        0.00        0.19      0.57 o 
  -4   5   5      221.20      226.08      3.43 o 
  -3   5   5       16.30       17.91      1.22 o 
  -2   5   5      586.49      577.63      7.35 o 
  -1   5   5       70.68       72.86      1.87 o 
   0   5   5       37.25       37.81      1.26 o 
   1   5   5        1.14        0.55      0.48 o 
   2   5   5       13.34       14.91      0.95 o 
   3   5   5       72.75       75.67      1.76 o 
   4   5   5      169.90      152.79      2.57 o 
   5   5   5      199.98      177.53      3.28 o 
   6   5   5       10.03        5.01      1.05 o 
   7   5   5       10.40        6.18      1.17 o 
   8   5   5       17.18       19.17      1.43 o 
   9   5   5        0.01       -0.32      0.84 o 
  10   5   5        1.68        1.18      0.90 o 
  11   5   5       10.51        8.29      2.21 o 
  12   5   5       23.51       19.58      1.96 o 
 -10   6   5        0.18       -0.03      1.04 o 
  -9   6   5       37.46       46.96      2.34 o 
  -8   6   5        0.16       -0.37      0.70 o 
  -7   6   5      247.46      241.75      4.61 o 
  -6   6   5        0.12        0.77      0.71 o 
  -5   6   5        7.66        8.44      1.04 o 
  -4   6   5       99.04      109.99      3.39 o 
  -3   6   5        0.46        0.43      0.64 o 
  -2   6   5      293.51      302.71      8.69 o 
  -1   6   5       11.38       15.55      1.29 o 
   0   6   5        8.14        7.74      1.02 o 
   1   6   5      303.03      307.06      4.85 o 
   2   6   5        5.83        4.24      0.86 o 
   3   6   5       18.80       13.55      1.54 o 
   4   6   5        3.33        2.87      0.76 o 
   5   6   5        0.79        0.59      0.85 o 
   6   6   5       12.04       10.55      1.40 o 
   7   6   5       15.86       15.52      2.39 o 
   8   6   5        0.00       -0.21      0.88 o 
   9   6   5        3.40        5.04      1.31 o 
  10   6   5       64.45       67.19      3.07 o 
  -5   7   5        0.12       -1.24      0.83 o 
  -4   7   5       11.50       10.49      1.33 o 
  -3   7   5       24.04       22.42      1.71 o 
  -2   7   5       37.94       46.66      2.11 o 
  -1   7   5       22.69       24.64      2.11 o 
   0   7   5       48.17       56.62      2.18 o 
   1   7   5       37.61       32.23      2.23 o 
   2   7   5        0.00       -1.27      0.88 o 
   3   7   5        5.86        7.24      1.94 o 
   4   7   5       55.97       59.79      2.82 o 
 -17   0   6        1.22        1.09      1.72 o 
 -16   0   6        1.19        4.25      1.86 o 
 -15   0   6       44.78       40.11      3.37 o 
 -14   0   6       80.65       79.77      2.84 o 
 -13   0   6       58.86       64.36      2.46 o 
 -12   0   6       62.60       72.73      2.53 o 
 -11   0   6       13.29       10.97      1.33 o 
 -10   0   6        1.24        1.53      0.71 o 
  -9   0   6       18.64       16.03      0.94 o 
  -8   0   6       32.00       36.90      1.18 o 
  -7   0   6        9.47       12.34      0.75 o 
  -6   0   6      603.63      542.62      6.03 o 
  -5   0   6       45.89       56.02      1.30 o 
  -4   0   6       23.45       28.56      1.13 o 
  -3   0   6       78.80       70.61      4.02 o 
  -2   0   6        2.91       11.06      0.86 o 
  -1   0   6        8.32       15.93      0.65 o 
   0   0   6      267.78      306.84      3.65 o 
   1   0   6     5075.30     5277.75     58.92 o 
   2   0   6       25.91       36.04      4.16 o 
   3   0   6      114.48       99.59      2.17 o 
   4   0   6       31.09       27.42      1.55 o 
   5   0   6       74.31       55.62      1.11 o 
   6   0   6      236.92      224.62      2.90 o 
   7   0   6      528.84      496.25      7.26 o 
   8   0   6      902.08      887.95     13.66 o 
   9   0   6      720.50      738.12     10.33 o 
  10   0   6       77.18       73.16      2.65 o 
  11   0   6       62.00       66.74      2.34 o 
  12   0   6      142.90      146.58      3.60 o 
  13   0   6       11.60       13.68      1.66 o 
  14   0   6        4.78        5.97      1.61 o 
  15   0   6        0.17        0.51      1.25 o 
  16   0   6        4.59        7.89      2.01 o 
  17   0   6        3.73        2.77      1.71 o 
 -17   1   6        0.17       -0.31      0.95 o 
 -16   1   6        1.98        1.33      1.31 o 
 -15   1   6       44.36       40.27      3.19 o 
 -14   1   6        1.50        1.22      0.79 o 
 -13   1   6       37.28       33.95      1.63 o 
 -12   1   6       47.61       38.55      1.65 o 
 -11   1   6     1096.80     1044.99      9.97 o 
 -10   1   6      153.07      143.57      2.09 o 
  -9   1   6      235.83      233.24      2.72 o 
  -8   1   6      120.01      126.88      1.79 o 
  -7   1   6       98.34      100.04      1.30 o 
  -6   1   6      250.94      246.22      2.29 o 
  -5   1   6       74.34       89.32      1.15 o 
  -4   1   6      201.95      208.10      2.03 o 
  -3   1   6     1360.92     1504.30     10.33 o 
  -2   1   6     2320.27     2310.16     15.45 o 
  -1   1   6      416.83      474.76      3.63 o 
   0   1   6      322.27      348.80      2.79 o 
   1   1   6     1139.58     1118.63      9.47 o 
   2   1   6      761.97      723.90      5.79 o 
   3   1   6       33.25       35.60      1.36 o 
   4   1   6       50.85       45.42      1.27 o 
   5   1   6      164.32      166.51      1.90 o 
   6   1   6        0.25        0.17      0.30 o 
   7   1   6      279.04      282.84      2.93 o 
   8   1   6      686.35      680.26      6.78 o 
   9   1   6      129.30      115.47      2.59 o 
  10   1   6       41.64       51.05      2.72 o 
  11   1   6       60.11       57.14      1.53 o 
  12   1   6       84.70       86.00      2.29 o 
  13   1   6        5.34        2.96      0.90 o 
  14   1   6       50.98       57.51      2.36 o 
  15   1   6       19.22       14.68      1.35 o 
  16   1   6        2.86        1.11      1.03 o 
  17   1   6        1.88        1.48      1.12 o 
 -17   2   6        0.70        0.87      0.95 o 
 -16   2   6       71.09       73.53      2.58 o 
 -15   2   6        0.05        0.09      1.08 o 
 -14   2   6      222.53      225.25      4.88 o 
 -13   2   6      225.06      212.01      4.04 o 
 -12   2   6        0.13        1.21      0.59 o 
 -11   2   6       65.68       75.16      1.86 o 
 -10   2   6      251.73      222.55      4.12 o 
  -9   2   6        6.80        9.50      0.79 o 
  -8   2   6       54.57       47.98      1.34 o 
  -7   2   6        0.90        1.28      0.44 o 
  -6   2   6       91.41       94.21      2.35 o 
  -5   2   6        1.55        0.82      0.26 o 
  -4   2   6      686.98      755.36      5.61 o 
  -3   2   6      177.16      167.09      1.68 o 
  -2   2   6      217.71      221.73      2.06 o 
  -1   2   6      329.61      405.69      3.29 o 
   0   2   6       15.96       13.87      0.52 o 
   1   2   6        6.89        6.62      0.40 o 
   2   2   6        8.07        8.64      0.40 o 
   3   2   6       24.21       21.66      0.55 o 
   4   2   6        2.11        0.55      0.23 o 
   5   2   6      271.52      257.73      2.37 o 
   6   2   6       25.56       27.80      0.82 o 
   7   2   6       24.44       33.32      0.91 o 
   8   2   6      154.17      163.21      2.15 o 
   9   2   6        0.20       -0.05      0.38 o 
  10   2   6       32.57       34.52      1.45 o 
  11   2   6       25.39       27.31      2.06 o 
  12   2   6       40.57       42.49      1.70 o 
  13   2   6        3.74        3.92      0.87 o 
  14   2   6       19.95       19.26      1.48 o 
  15   2   6       19.00       24.16      1.68 o 
  16   2   6        1.25       -1.57      1.10 o 
 -16   3   6       27.05       23.68      1.84 o 
 -15   3   6       11.39       16.41      1.54 o 
 -14   3   6        0.32       -0.13      0.64 o 
 -13   3   6      283.99      277.96      4.81 o 
 -12   3   6       42.68       41.07      1.54 o 
 -11   3   6       56.11       46.60      1.84 o 
 -10   3   6        4.97        8.21      0.82 o 
  -9   3   6       31.25       21.48      1.15 o 
  -8   3   6       29.67       29.17      1.18 o 
  -7   3   6       20.23       26.36      1.09 o 
  -6   3   6        0.26       -0.53      0.35 o 
  -5   3   6       16.04       15.29      0.88 o 
  -4   3   6        5.91        8.13      0.67 o 
  -3   3   6       33.88       37.66      0.95 o 
  -2   3   6      335.81      339.30      3.39 o 
  -1   3   6        6.64        5.94      0.49 o 
   0   3   6       13.97       14.02      0.61 o 
   1   3   6      467.57      453.91      3.76 o 
   2   3   6       94.14       92.62      1.28 o 
   3   3   6        7.88        4.98      0.39 o 
   4   3   6       42.86       52.44      0.97 o 
   5   3   6        1.79        2.26      0.40 o 
   6   3   6       34.54       29.75      0.90 o 
   7   3   6      157.83      168.20      2.24 o 
   8   3   6        8.35       10.95      0.71 o 
   9   3   6      201.08      187.47      2.88 o 
  10   3   6      256.11      274.66      3.76 o 
  11   3   6       17.91       17.43      1.87 o 
  12   3   6       98.57       89.97      3.21 o 
  13   3   6       12.60       12.29      1.60 o 
  14   3   6        7.43        7.11      1.45 o 
  15   3   6        3.30        1.86      1.31 o 
 -14   4   6        0.23        1.13      0.76 o 
 -13   4   6       26.58       33.12      1.69 o 
 -12   4   6        2.82        4.12      0.81 o 
 -11   4   6        1.71        1.48      0.67 o 
 -10   4   6       67.00       61.64      1.82 o 
  -9   4   6       73.64       70.39      2.15 o 
  -8   4   6       32.41       27.46      1.45 o 
  -7   4   6        3.45        3.40      0.65 o 
  -6   4   6        2.59        3.34      0.63 o 
  -5   4   6      307.10      292.82      3.88 o 
  -4   4   6      290.78      289.62      3.78 o 
  -3   4   6       31.54       29.99      1.25 o 
  -2   4   6      300.99      310.99      3.42 o 
  -1   4   6      103.13      111.67      1.82 o 
   0   4   6     1096.08     1112.25      9.14 o 
   1   4   6       62.52       64.29      1.34 o 
   2   4   6       17.57       17.36      0.92 o 
   3   4   6      149.58      136.11      1.95 o 
   4   4   6        4.78        3.13      0.42 o 
   5   4   6       86.75       83.69      1.56 o 
   6   4   6      151.25      139.53      2.33 o 
   7   4   6        0.94        0.38      0.59 o 
   8   4   6       56.56       48.18      1.78 o 
   9   4   6       13.21        8.51      1.04 o 
  10   4   6      790.44      741.81      9.26 o 
  11   4   6       25.11       23.72      1.63 o 
  12   4   6        1.37       -1.57      1.09 o 
  13   4   6      193.98      188.57      5.18 o 
  14   4   6       70.51       67.85      3.26 o 
 -12   5   6        1.71        2.41      0.87 o 
 -11   5   6        0.06        0.38      0.71 o 
 -10   5   6       88.27       93.77      2.38 o 
  -9   5   6        0.24       -0.25      0.62 o 
  -8   5   6       20.81       21.37      1.30 o 
  -7   5   6        0.24        0.07      0.57 o 
  -6   5   6       68.94       69.90      1.92 o 
  -5   5   6      140.16      149.30      2.76 o 
  -4   5   6       40.55       42.03      2.11 o 
  -3   5   6      569.55      592.32      6.57 o 
  -2   5   6      113.71      120.89      2.39 o 
  -1   5   6      106.79      108.97      2.56 o 
   0   5   6       41.88       45.14      1.59 o 
   1   5   6       66.41       65.75      1.47 o 
   2   5   6        6.55        6.50      0.74 o 
   3   5   6       76.48       68.63      1.70 o 
   4   5   6       47.99       59.77      3.24 o 
   5   5   6        7.71        8.22      1.21 o 
   6   5   6       19.11       20.91      1.73 o 
   7   5   6       52.16       57.94      3.86 o 
   8   5   6       10.92       10.90      1.63 o 
   9   5   6       67.42       67.72      2.31 o 
  10   5   6       35.56       34.06      1.93 o 
  11   5   6       25.42       26.64      1.81 o 
  12   5   6       39.62       33.06      2.60 o 
  -9   6   6       17.17       16.69      1.33 o 
  -8   6   6       10.46       12.65      1.21 o 
  -7   6   6       17.35       20.32      1.41 o 
  -6   6   6       95.51      101.20      2.48 o 
  -5   6   6       12.81       10.43      1.06 o 
  -4   6   6       30.67       29.47      2.25 o 
  -3   6   6        7.08        5.56      1.29 o 
  -2   6   6        1.40        2.45      1.10 o 
  -1   6   6      276.66      277.62      6.44 o 
   0   6   6      160.72      171.90      3.48 o 
   1   6   6       19.32       23.56      1.50 o 
   2   6   6      120.36      113.46      2.38 o 
   3   6   6       17.70       15.28      1.56 o 
   4   6   6       45.82       50.80      2.37 o 
   5   6   6      108.99      103.84      3.33 o 
   6   6   6        7.75        8.49      1.75 o 
   8   6   6        1.99        4.64      3.15 o 
   9   6   6        0.94        3.86      1.22 o 
  -3   7   6        0.41       -0.74      0.97 o 
  -2   7   6       26.55       28.53      4.53 o 
  -1   7   6        5.61        7.49      1.31 o 
   0   7   6       12.26       12.22      1.68 o 
   1   7   6       36.40       38.85      3.29 o 
   2   7   6      140.61      137.66      5.88 o 
   3   7   6       28.92       26.28      3.05 o 
 -17   1   7        0.15       -0.34      0.89 o 
 -16   1   7       10.01        9.65      1.27 o 
 -15   1   7        0.33       -0.55      0.76 o 
 -14   1   7       23.95       21.68      1.54 o 
 -13   1   7       65.47       68.37      2.21 o 
 -12   1   7       24.57       22.85      1.46 o 
 -11   1   7       80.84       74.94      2.18 o 
 -10   1   7      186.61      183.22      2.80 o 
  -9   1   7      210.02      191.93      2.90 o 
  -8   1   7      133.45      119.26      1.79 o 
  -7   1   7        6.96        6.46      0.51 o 
  -6   1   7       23.98       19.95      0.62 o 
  -5   1   7       10.22        8.16      0.44 o 
  -4   1   7       11.66       11.11      0.48 o 
  -3   1   7      680.70      716.84      5.88 o 
  -2   1   7       58.74       45.08      0.99 o 
  -1   1   7        0.71        2.05      0.26 o 
   0   1   7      159.17      165.62      1.63 o 
   1   1   7      874.39      907.03      6.45 o 
   2   1   7      401.31      398.10      3.94 o 
   3   1   7       20.21       13.04      0.54 o 
   4   1   7      285.15      312.37      3.34 o 
   5   1   7       63.53       50.39      0.96 o 
   6   1   7      229.78      219.99      2.42 o 
   7   1   7       20.32       16.44      0.87 o 
   8   1   7      214.76      198.19      2.83 o 
   9   1   7      178.89      179.61      3.77 o 
  10   1   7       22.25       25.64      1.55 o 
  11   1   7        0.09        0.52      0.48 o 
  12   1   7        1.69        0.94      0.57 o 
  13   1   7      140.61      140.70      3.15 o 
  14   1   7       10.78        8.31      1.11 o 
  15   1   7        0.35        2.13      0.87 o 
  16   1   7        0.62       -0.19      0.94 o 
  17   1   7        1.54        1.63      1.08 o 
 -16   2   7      132.19      137.01      4.87 o 
 -15   2   7        0.06       -0.07      0.82 o 
 -14   2   7        2.27        1.74      0.87 o 
 -13   2   7      103.48       94.80      3.68 o 
 -12   2   7      431.25      439.50      6.23 o 
 -11   2   7      187.51      163.37      3.06 o 
 -10   2   7       41.05       25.69      1.24 o 
  -9   2   7        5.66        3.33      0.62 o 
  -8   2   7        7.13        6.28      0.67 o 
  -7   2   7       72.98       78.65      1.68 o 
  -6   2   7       71.68       68.24      1.67 o 
  -5   2   7       30.08       30.17      1.00 o 
  -4   2   7       15.91       15.37      0.54 o 
  -3   2   7      250.57      239.06      2.25 o 
  -2   2   7     1440.20     1470.42     10.26 o 
  -1   2   7      110.78      116.79      1.38 o 
   0   2   7      163.46      152.83      1.63 o 
   1   2   7        2.82        1.25      0.27 o 
   2   2   7        4.03        5.21      0.34 o 
   3   2   7      142.77      109.48      1.52 o 
   4   2   7      370.01      327.73      3.23 o 
   5   2   7       69.86       65.18      1.19 o 
   6   2   7        7.78        9.55      0.91 o 
   7   2   7       34.60       29.55      0.90 o 
   8   2   7        0.28        0.18      0.45 o 
   9   2   7       17.73       18.17      1.00 o 
  10   2   7       16.50       14.78      0.96 o 
  11   2   7       22.74       22.40      1.41 o 
  12   2   7       92.46       87.91      2.42 o 
  13   2   7       26.31       23.60      2.33 o 
  14   2   7        2.11        2.70      0.89 o 
  15   2   7       25.90       29.59      1.88 o 
  16   2   7        0.19        1.80      1.24 o 
 -15   3   7      134.06      144.58      4.49 o 
 -14   3   7        1.27        0.90      0.70 o 
 -13   3   7       12.48       11.32      1.62 o 
 -12   3   7      104.53      101.35      2.36 o 
 -11   3   7        2.60        3.52      0.73 o 
 -10   3   7       42.09       36.66      1.40 o 
  -9   3   7        0.01       -0.35      0.68 o 
  -8   3   7      258.23      232.21      3.55 o 
  -7   3   7        0.19        0.16      0.45 o 
  -6   3   7       22.89       19.04      1.03 o 
  -5   3   7        8.70        8.26      0.71 o 
  -4   3   7        3.70        2.98      0.50 o 
  -3   3   7       13.37       12.17      0.76 o 
  -2   3   7        0.83        1.45      0.48 o 
  -1   3   7      360.02      376.54      3.71 o 
   0   3   7      208.81      210.11      2.78 o 
   1   3   7     1738.78     1707.49     11.96 o 
   2   3   7       97.66       95.04      1.74 o 
   3   3   7       50.95       49.58      1.09 o 
   4   3   7      219.42      203.98      2.79 o 
   5   3   7        1.83        2.25      0.42 o 
   6   3   7      140.87      123.53      2.28 o 
   7   3   7      119.55      113.27      1.82 o 
   8   3   7        0.50        0.02      0.40 o 
   9   3   7      250.45      230.03      3.93 o 
  10   3   7       56.96       50.36      1.82 o 
  11   3   7      225.73      203.26      4.49 o 
  12   3   7       83.72       80.00      2.40 o 
  13   3   7        0.84        0.04      1.02 o 
  14   3   7        0.00        0.17      1.04 o 
  15   3   7        2.98        2.83      1.51 o 
 -14   4   7        7.86        9.21      1.13 o 
 -13   4   7       25.21       28.65      1.61 o 
 -12   4   7       48.97       57.33      1.91 o 
 -11   4   7        3.81        3.45      0.80 o 
 -10   4   7        8.20        8.23      0.90 o 
  -9   4   7        0.07        0.47      0.54 o 
  -8   4   7        0.46       -0.14      0.53 o 
  -7   4   7       13.94       15.68      1.23 o 
  -6   4   7       39.40       34.44      1.32 o 
  -5   4   7       21.96       19.90      1.13 o 
  -4   4   7        1.48        0.96      0.55 o 
  -3   4   7       68.31       63.34      1.63 o 
  -2   4   7      793.56      752.35      7.56 o 
  -1   4   7      226.01      225.72      2.79 o 
   0   4   7        4.46        5.29      0.58 o 
   1   4   7       14.80       12.31      0.75 o 
   2   4   7        1.58        1.97      0.45 o 
   3   4   7      153.82      132.45      2.68 o 
   4   4   7      140.70      130.77      1.99 o 
   5   4   7        9.58       12.30      1.06 o 
   6   4   7        3.80        2.10      0.49 o 
   7   4   7       20.61       16.92      1.19 o 
   8   4   7        9.38        7.48      0.99 o 
   9   4   7        0.02       -0.14      0.67 o 
  10   4   7        6.94        6.63      1.47 o 
  11   4   7       96.28       93.49      3.42 o 
  12   4   7       78.51       72.85      3.19 o 
  13   4   7        0.37        0.37      2.11 o 
  14   4   7       48.27       45.99      2.90 o 
 -12   5   7        4.30        6.89      1.04 o 
 -11   5   7        0.43       -0.91      0.61 o 
 -10   5   7        9.22       10.24      1.98 o 
  -9   5   7        0.19       -0.17      0.62 o 
  -8   5   7        6.10        4.83      0.82 o 
  -7   5   7       24.10       21.32      1.30 o 
  -6   5   7      123.72      124.39      2.59 o 
  -5   5   7      154.35      153.41      3.32 o 
  -4   5   7      204.14      205.41      3.84 o 
  -3   5   7       16.85       14.70      1.08 o 
  -2   5   7       60.14       62.57      1.76 o 
  -1   5   7      400.35      406.39      5.70 o 
   0   5   7       72.63       70.39      2.09 o 
   1   5   7      102.71      102.72      1.88 o 
   2   5   7        3.92        3.43      0.65 o 
   3   5   7       58.35       57.46      1.94 o 
   4   5   7      148.23      150.17      3.10 o 
   5   5   7        8.15        8.46      1.71 o 
   6   5   7        0.00        0.09      0.90 o 
   7   5   7        0.04        1.06      1.58 o 
   8   5   7        5.08        4.39      1.86 o 
   9   5   7       29.56       25.58      1.67 o 
  10   5   7        0.04        0.20      1.11 o 
  11   5   7       21.70       19.91      2.09 o 
  12   5   7       37.10       53.74      3.56 o 
  -9   6   7       26.15       28.33      1.90 o 
  -8   6   7        9.95       12.70      1.64 o 
  -7   6   7       52.84       54.56      3.00 o 
  -6   6   7       16.09       16.32      1.29 o 
  -5   6   7        0.42       -0.92      0.61 o 
  -4   6   7      115.30      117.17      2.62 o 
  -3   6   7       10.63        9.93      1.04 o 
  -2   6   7        0.09       -0.06      0.67 o 
  -1   6   7        1.47        1.57      1.13 o 
   0   6   7       46.07       47.96      3.48 o 
   1   6   7      152.95      157.32      4.19 o 
   2   6   7        7.54        6.87      1.41 o 
   3   6   7        0.00       -0.40      1.14 o 
   4   6   7       17.27       17.76      2.32 o 
   5   6   7       18.46       16.33      2.21 o 
   6   6   7        0.44       -0.43      1.22 o 
   8   6   7        2.94        3.79      1.83 o 
  -1   7   7       66.06       75.26      3.22 o 
   0   7   7       39.04       36.02      2.55 o 
 -17   0   8        6.00        5.75      2.12 o 
 -16   0   8       21.98       27.42      3.37 o 
 -15   0   8        2.02        0.35      1.55 o 
 -14   0   8        0.88        0.51      1.50 o 
 -13   0   8        6.64        4.17      1.44 o 
 -12   0   8      110.97      110.14      3.24 o 
 -11   0   8      253.49      251.52      6.95 o 
 -10   0   8      314.26      322.29      5.80 o 
  -9   0   8     2136.37     2035.75     24.98 o 
  -8   0   8      771.67      759.33     11.60 o 
  -7   0   8       30.79       27.19      1.12 o 
  -6   0   8        6.73        6.64      0.68 o 
  -5   0   8     1508.95     1474.17     14.70 o 
  -4   0   8     2234.21     2244.01     21.62 o 
  -3   0   8      281.45      271.86      3.52 o 
  -2   0   8      134.22      175.04      2.90 o 
  -1   0   8       14.31       25.30      1.26 o 
   0   0   8        0.00        0.33      0.43 o 
   1   0   8     2114.86     2336.53     29.95 o 
   2   0   8     1415.32     1635.20     32.57 o 
   3   0   8      592.01      676.47     18.45 o 
   4   0   8        2.67        0.40      0.65 o 
   5   0   8      460.95      442.73      7.69 o 
   6   0   8       37.54       41.31      1.68 o 
   7   0   8       77.69       67.27      5.46 o 
   8   0   8      227.08      222.97      4.41 o 
   9   0   8     1116.98     1101.78     16.83 o 
  10   0   8     1157.55     1121.23     24.01 o 
  11   0   8        2.61        3.65      0.99 o 
  12   0   8       29.42       36.68      1.99 o 
  13   0   8        1.74        1.70      0.89 o 
  14   0   8       30.87       35.26      2.23 o 
  15   0   8      111.33      137.44      5.86 o 
  16   0   8      150.65      165.51      6.70 o 
 -16   1   8        0.38       -0.14      1.02 o 
 -15   1   8        6.70        5.94      1.06 o 
 -14   1   8        0.02       -0.54      0.73 o 
 -13   1   8       43.36       47.41      2.38 o 
 -12   1   8       76.37       72.92      2.26 o 
 -11   1   8      838.44      805.29      9.78 o 
 -10   1   8       44.68       38.62      1.75 o 
  -9   1   8       44.28       46.76      1.39 o 
  -8   1   8      966.53      925.66      7.82 o 
  -7   1   8       18.67       24.44      2.11 o 
  -6   1   8       35.58       34.02      0.82 o 
  -5   1   8      374.80      366.43      3.20 o 
  -4   1   8      112.99      112.40      1.42 o 
  -3   1   8      646.65      629.56      4.84 o 
  -2   1   8      203.23      221.07      2.12 o 
  -1   1   8        5.22        2.40      0.28 o 
   0   1   8      166.39      163.05      1.66 o 
   1   1   8        2.17        2.42      0.25 o 
   2   1   8      299.81      275.29      2.74 o 
   3   1   8      124.56      126.36      1.60 o 
   4   1   8      285.21      310.01      4.80 o 
   5   1   8       99.39       99.02      1.79 o 
   6   1   8       31.63       27.36      1.04 o 
   7   1   8       29.04       26.63      1.04 o 
   8   1   8      113.16      109.09      2.07 o 
   9   1   8        1.10        0.06      0.82 o 
  10   1   8        6.75        5.94      0.75 o 
  11   1   8        8.27        7.62      0.80 o 
  12   1   8      187.43      186.54      3.11 o 
  13   1   8       54.53       51.54      1.95 o 
  14   1   8        6.50        7.32      1.07 o 
  15   1   8       21.73       22.26      1.63 o 
  16   1   8        1.65        0.86      1.29 o 
 -16   2   8        8.19        6.90      1.27 o 
 -15   2   8        5.05        5.71      1.14 o 
 -14   2   8       81.95       82.70      3.50 o 
 -13   2   8        8.36        7.31      2.15 o 
 -12   2   8        8.93        6.90      1.49 o 
 -11   2   8      531.15      522.71      6.06 o 
 -10   2   8       12.57        7.83      0.84 o 
  -9   2   8      275.33      222.49      3.74 o 
  -8   2   8        0.77        0.50      0.70 o 
  -7   2   8       34.85       31.67      1.44 o 
  -6   2   8        0.28        1.60      0.47 o 
  -5   2   8       33.24       32.87      1.12 o 
  -4   2   8      302.91      281.72      2.98 o 
  -3   2   8       85.99       79.75      1.17 o 
  -2   2   8       67.10       82.30      1.17 o 
  -1   2   8       69.72       68.29      1.05 o 
   0   2   8       70.69       71.54      1.12 o 
   1   2   8        9.13       13.84      0.55 o 
   2   2   8      389.06      394.48      3.74 o 
   3   2   8        2.77        2.17      0.37 o 
   4   2   8        0.06        1.35      0.34 o 
   5   2   8        0.13        0.79      0.33 o 
   6   2   8       94.30       91.30      2.26 o 
   7   2   8       40.27       37.37      1.24 o 
   8   2   8      119.29      123.87      2.24 o 
   9   2   8       68.95       63.98      1.65 o 
  10   2   8      172.14      166.31      2.80 o 
  11   2   8       47.35       45.90      1.80 o 
  12   2   8       50.70       45.11      1.83 o 
  13   2   8        0.36        0.78      0.74 o 
  14   2   8      109.37      104.53      2.89 o 
  15   2   8      113.11      116.60      3.18 o 
  16   2   8       24.70       24.74      1.83 o 
 -15   3   8       62.22       68.61      2.97 o 
 -14   3   8        6.90        5.54      1.12 o 
 -13   3   8        4.42        3.02      0.81 o 
 -12   3   8        0.44       -0.95      0.88 o 
 -11   3   8        0.28        1.03      0.64 o 
 -10   3   8       66.67       66.65      1.86 o 
  -9   3   8        2.85        9.25      0.89 o 
  -8   3   8       76.45       59.49      1.65 o 
  -7   3   8       56.70       46.62      1.95 o 
  -6   3   8       94.50       77.35      2.25 o 
  -5   3   8       28.99       29.03      1.46 o 
  -4   3   8        2.70        1.86      0.49 o 
  -3   3   8       92.62       79.45      1.84 o 
  -2   3   8       27.59       27.30      0.89 o 
  -1   3   8        2.67        2.96      0.48 o 
   0   3   8      161.91      147.94      2.01 o 
   1   3   8       86.49      102.47      1.62 o 
   2   3   8      295.71      297.19      3.17 o 
   3   3   8      116.30      114.01      1.74 o 
   4   3   8        1.74        3.24      0.47 o 
   5   3   8       77.66       66.27      1.35 o 
   6   3   8        1.35        0.24      0.39 o 
   7   3   8        6.47        7.21      0.74 o 
   8   3   8       57.80       55.67      1.54 o 
   9   3   8       21.39       20.59      1.50 o 
  10   3   8       28.30       28.89      1.48 o 
  11   3   8        1.66        0.87      1.00 o 
  12   3   8       60.67       57.79      3.07 o 
  13   3   8       28.93       31.20      2.37 o 
  14   3   8        3.14        3.47      1.27 o 
  15   3   8       10.39       14.43      4.64 o 
 -13   4   8        3.50        2.00      0.93 o 
 -12   4   8       38.68       32.55      1.68 o 
 -11   4   8        0.31       -0.18      0.66 o 
 -10   4   8       45.56       42.84      1.64 o 
  -9   4   8       27.91       24.67      1.37 o 
  -8   4   8       24.94       24.46      1.58 o 
  -7   4   8       23.12       16.82      1.11 o 
  -6   4   8        3.52        3.96      0.69 o 
  -5   4   8       59.11       56.27      1.60 o 
  -4   4   8       58.31       57.01      1.60 o 
  -3   4   8      159.62      157.62      2.64 o 
  -2   4   8       29.57       28.55      1.19 o 
  -1   4   8       29.65       28.22      1.17 o 
   0   4   8     1337.05     1365.21     11.08 o 
   1   4   8        3.13        2.01      0.60 o 
   2   4   8        6.07        6.51      0.70 o 
   3   4   8      244.35      241.61      3.32 o 
   4   4   8      310.39      310.97      3.94 o 
   5   4   8      163.02      162.88      2.35 o 
   6   4   8       22.51       19.20      0.94 o 
   7   4   8       67.30       70.87      2.83 o 
   8   4   8       17.25       18.30      1.29 o 
   9   4   8        0.22       -0.46      1.65 o 
  10   4   8      130.93      119.04      7.50 o 
  11   4   8       14.86       16.01      2.20 o 
  12   4   8       46.90       36.75      2.62 o 
  13   4   8       45.02       36.81      2.71 o 
 -11   5   8       33.51       37.71      2.54 o 
 -10   5   8        8.59        9.93      1.11 o 
  -9   5   8       12.87       16.47      1.28 o 
  -8   5   8       19.88       26.01      1.47 o 
  -7   5   8       34.86       38.05      1.55 o 
  -6   5   8        2.41        1.67      0.71 o 
  -5   5   8        2.59        2.60      0.72 o 
  -4   5   8        0.08       -0.40      0.56 o 
  -3   5   8        7.86        8.11      1.34 o 
  -2   5   8       22.23       20.07      1.19 o 
  -1   5   8       11.69       12.26      0.98 o 
   0   5   8        4.41        5.92      1.08 o 
   1   5   8       33.45       31.78      1.35 o 
   2   5   8       15.39       16.47      1.06 o 
   3   5   8       34.72       37.09      1.45 o 
   4   5   8        0.59        0.08      0.72 o 
   5   5   8      113.16      107.84      2.68 o 
   6   5   8        0.49       -0.46      0.84 o 
   7   5   8       47.33       40.24      2.18 o 
   8   5   8       20.46       21.26      2.43 o 
   9   5   8        1.95       -1.52      1.60 o 
  10   5   8        0.72        0.40      1.17 o 
  11   5   8       12.59       16.66      1.99 o 
  -8   6   8      159.84      179.03      3.53 o 
  -7   6   8        0.56        1.53      0.82 o 
  -6   6   8        1.61        0.91      0.76 o 
  -5   6   8        0.09       -0.96      0.69 o 
  -4   6   8        0.36       -0.91      0.66 o 
  -3   6   8        0.01       -0.52      0.68 o 
  -2   6   8       18.56       16.21      1.40 o 
  -1   6   8        1.44       -0.10      0.78 o 
   0   6   8       36.46       39.90      2.96 o 
   1   6   8        0.69        0.10      1.15 o 
   2   6   8        8.54        7.42      2.13 o 
   3   6   8       43.95       51.27      2.38 o 
   4   6   8        2.46        4.25      1.20 o 
   5   6   8       14.32       12.48      1.59 o 
   6   6   8        2.87        3.40      1.21 o 
   7   6   8       13.46       12.96      2.61 o 
 -16   1   9        2.76        3.56      1.44 o 
 -15   1   9       24.68       27.30      1.84 o 
 -14   1   9        0.08       -0.20      0.73 o 
 -13   1   9       35.20       34.19      1.80 o 
 -12   1   9        0.03        0.21      0.72 o 
 -11   1   9       15.33       15.71      1.28 o 
 -10   1   9      168.29      171.21      2.81 o 
  -9   1   9      180.62      165.01      2.68 o 
  -8   1   9      158.74      141.90      2.40 o 
  -7   1   9      165.94      148.00      2.09 o 
  -6   1   9       14.82       15.45      0.67 o 
  -5   1   9       21.41       19.54      0.71 o 
  -4   1   9      579.02      553.91      4.95 o 
  -3   1   9      148.82      147.87      1.71 o 
  -2   1   9      169.21      181.16      1.91 o 
  -1   1   9        0.68        0.59      0.25 o 
   0   1   9        5.73        6.36      0.49 o 
   1   1   9      440.81      458.64      4.15 o 
   2   1   9      589.17      616.56      5.31 o 
   3   1   9       30.28       18.41      0.82 o 
   4   1   9        5.69        4.64      0.57 o 
   5   1   9      127.61      127.39      2.14 o 
   6   1   9       76.83       84.95      1.76 o 
   7   1   9      305.71      302.06      3.85 o 
   8   1   9       29.03       25.67      1.12 o 
   9   1   9        0.25       -0.22      0.50 o 
  10   1   9       23.99       21.98      1.43 o 
  11   1   9       22.50       19.08      2.00 o 
  12   1   9        2.26        1.27      0.63 o 
  13   1   9      124.44      133.42      3.79 o 
  14   1   9        0.35        1.80      0.84 o 
  15   1   9       60.56       60.93      2.34 o 
  16   1   9        3.03        0.88      1.12 o 
 -15   2   9        0.43       -0.11      0.86 o 
 -14   2   9       42.41       38.49      1.98 o 
 -13   2   9        2.76        2.57      1.09 o 
 -12   2   9       13.36       14.26      1.30 o 
 -11   2   9        2.21        1.93      0.70 o 
 -10   2   9      100.93       92.45      2.50 o 
  -9   2   9       10.01        6.92      0.78 o 
  -8   2   9       19.18       22.27      1.15 o 
  -7   2   9       55.95       54.49      1.56 o 
  -6   2   9       22.08       20.75      1.05 o 
  -5   2   9       16.42       18.34      1.33 o 
  -4   2   9       74.60       67.44      1.31 o 
  -3   2   9       60.98       50.10      1.12 o 
  -2   2   9      114.05      107.96      1.44 o 
  -1   2   9      131.55      126.68      1.57 o 
   0   2   9       28.32       22.51      0.78 o 
   1   2   9       28.74       31.23      0.87 o 
   2   2   9       23.57       39.23      0.97 o 
   3   2   9      166.26      163.29      2.52 o 
   4   2   9      599.76      566.89      7.41 o 
   5   2   9       60.24       59.54      1.48 o 
   6   2   9      106.52      110.43      2.07 o 
   7   2   9       64.09       69.43      1.68 o 
   8   2   9      180.80      168.17      2.75 o 
   9   2   9        4.72        4.87      0.72 o 
  10   2   9       22.38       23.56      1.26 o 
  11   2   9        6.22        5.91      0.94 o 
  12   2   9        0.54        0.92      0.74 o 
  13   2   9        6.32        6.94      1.64 o 
  14   2   9       68.16       58.48      2.66 o 
  15   2   9       28.15       29.19      1.99 o 
 -14   3   9        0.69        0.35      0.89 o 
 -13   3   9        0.48        0.03      0.72 o 
 -12   3   9       70.11       63.70      1.96 o 
 -11   3   9        6.10        3.89      1.19 o 
 -10   3   9        1.54        2.53      0.71 o 
  -9   3   9        2.00        1.30      0.61 o 
  -8   3   9        6.05        0.91      0.58 o 
  -7   3   9        0.85        0.18      0.70 o 
  -6   3   9       22.27       25.01      1.21 o 
  -5   3   9        1.32        0.50      0.46 o 
  -4   3   9      192.56      173.59      2.70 o 
  -3   3   9       53.26       46.27      1.35 o 
  -2   3   9       96.89       94.62      1.62 o 
  -1   3   9      114.15      109.76      1.75 o 
   0   3   9       28.22       23.46      1.04 o 
   1   3   9     1593.42     1539.15     13.66 o 
   2   3   9        2.77        3.27      0.50 o 
   3   3   9        0.01        0.47      0.37 o 
   4   3   9      532.32      485.66      4.70 o 
   5   3   9        1.65        0.80      0.57 o 
   6   3   9       21.73       18.64      1.05 o 
   7   3   9       68.63       63.61      1.65 o 
   8   3   9      105.26      102.30      2.15 o 
   9   3   9       15.07       15.28      1.05 o 
  10   3   9        0.09        0.58      0.69 o 
  11   3   9       47.96       41.36      1.82 o 
  12   3   9        1.70       -0.38      1.01 o 
  13   3   9        7.43        9.79      1.24 o 
  14   3   9       17.19       19.05      2.07 o 
 -13   4   9       10.60       10.42      1.17 o 
 -12   4   9       10.35       11.38      1.16 o 
 -11   4   9       86.96       81.50      2.97 o 
 -10   4   9        3.27        2.12      0.75 o 
  -9   4   9       96.19       94.76      2.31 o 
  -8   4   9       21.46       12.80      1.06 o 
  -7   4   9        1.41        0.45      0.60 o 
  -6   4   9       44.34       41.01      1.49 o 
  -5   4   9       64.61       61.10      1.73 o 
  -4   4   9       35.80       33.28      1.30 o 
  -3   4   9       14.40       12.07      0.94 o 
  -2   4   9      150.96      145.83      2.79 o 
  -1   4   9        3.69        4.48      0.66 o 
   0   4   9        9.93       10.53      0.97 o 
   1   4   9      366.36      349.52      6.59 o 
   2   4   9       45.85       47.96      1.98 o 
   3   4   9       21.17       20.36      1.10 o 
   4   4   9      219.99      206.25      3.09 o 
   5   4   9        3.83        3.50      0.64 o 
   6   4   9        2.24        2.13      0.63 o 
   7   4   9       32.99       30.48      1.31 o 
   8   4   9       37.58       38.58      1.79 o 
   9   4   9        4.44        5.78      0.94 o 
  10   4   9        3.67        3.84      1.22 o 
  11   4   9        0.82        0.77      1.13 o 
  12   4   9        6.62        9.21      1.64 o 
 -11   5   9       13.87       11.69      1.26 o 
 -10   5   9       40.53       41.72      1.80 o 
  -9   5   9       11.70        8.73      1.05 o 
  -8   5   9       39.93       42.36      1.70 o 
  -7   5   9       21.61       20.96      1.88 o 
  -6   5   9        1.19        0.97      0.67 o 
  -5   5   9        0.09       -0.43      0.61 o 
  -4   5   9        1.87        1.76      0.69 o 
  -3   5   9       89.18       89.02      2.15 o 
  -2   5   9       85.47       87.84      2.48 o 
  -1   5   9        0.49        0.54      0.79 o 
   0   5   9       33.72       34.47      1.61 o 
   1   5   9        1.30        1.63      0.74 o 
   2   5   9       20.31       21.54      1.21 o 
   3   5   9        2.11        3.30      0.71 o 
   4   5   9        1.81        0.85      0.63 o 
   5   5   9      140.74      140.65      4.97 o 
   6   5   9      127.31      141.74      6.01 o 
   7   5   9        2.29        7.49      2.12 o 
   8   5   9        3.11        0.71      1.82 o 
   9   5   9        4.18        3.98      2.01 o 
  10   5   9        4.17        0.13      1.82 o 
  -7   6   9       29.23       39.02      1.88 o 
  -6   6   9        0.05       -0.11      0.75 o 
  -5   6   9        0.22       -0.27      0.76 o 
  -4   6   9        5.85        6.32      1.13 o 
  -3   6   9        3.65        3.58      0.99 o 
  -2   6   9        0.25        0.34      0.81 o 
  -1   6   9        2.29        3.00      1.46 o 
   0   6   9       59.32       65.02      2.84 o 
   1   6   9       49.68       48.35      2.50 o 
   2   6   9        1.04       -1.40      0.98 o 
   3   6   9       95.55      113.26      3.01 o 
   4   6   9        2.12        1.50      1.08 o 
   5   6   9       15.92       21.14      1.95 o 
   6   6   9       27.37       26.76      2.18 o 
 -16   0  10      108.04      124.64      6.02 o 
 -15   0  10       12.18       11.58      2.51 o 
 -14   0  10        7.49        6.73      2.04 o 
 -13   0  10       43.47       45.08      3.35 o 
 -12   0  10       60.73       58.05      3.75 o 
 -11   0  10        2.06        2.60      1.04 o 
 -10   0  10       46.69       43.22      3.07 o 
  -9   0  10      739.76      726.62     11.78 o 
  -8   0  10      519.28      528.51      8.15 o 
  -7   0  10      296.48      295.97      4.23 o 
  -6   0  10     1887.76     1792.13     17.94 o 
  -5   0  10     1108.15     1085.09     11.40 o 
  -4   0  10      101.42      101.03      2.92 o 
  -3   0  10        3.88        4.98      0.66 o 
  -2   0  10        1.67        2.64      0.47 o 
  -1   0  10        0.16       -0.48      0.37 o 
   0   0  10        0.00        0.03      0.50 o 
   1   0  10       67.89       51.52      1.79 o 
   2   0  10      381.59      386.31     10.87 o 
   3   0  10       93.57      113.40      2.78 o 
   4   0  10       62.01       67.23      2.19 o 
   5   0  10      598.75      582.14      8.65 o 
   6   0  10       42.78       43.09      2.00 o 
   7   0  10       50.72       45.81      3.35 o 
   8   0  10      441.27      409.37      6.97 o 
   9   0  10      109.91      110.24      5.31 o 
  10   0  10      136.42      138.88      3.76 o 
  11   0  10        6.67        5.70      1.13 o 
  12   0  10        1.20       -0.10      0.87 o 
  13   0  10        1.74        2.71      1.47 o 
  14   0  10       54.08       58.44      3.43 o 
  15   0  10       26.91       23.42      3.02 o 
 -15   1  10       15.01       18.01      1.59 o 
 -14   1  10        7.78        9.25      1.24 o 
 -13   1  10        2.85        3.69      0.94 o 
 -12   1  10        2.14        2.26      0.83 o 
 -11   1  10        3.91        4.54      0.88 o 
 -10   1  10        8.86        7.21      1.98 o 
  -9   1  10      323.62      299.56      3.95 o 
  -8   1  10        6.91        9.57      0.84 o 
  -7   1  10      203.89      184.66      2.44 o 
  -6   1  10      277.09      267.36      2.74 o 
  -5   1  10       31.94       31.22      0.88 o 
  -4   1  10       29.91       30.93      1.00 o 
  -3   1  10     1373.26     1325.84     10.52 o 
  -2   1  10      391.68      351.47      3.14 o 
  -1   1  10        2.68        0.79      0.31 o 
   0   1  10        9.50        9.69      0.57 o 
   1   1  10      138.09      136.06      2.15 o 
   2   1  10       66.77       76.12      2.63 o 
   3   1  10       46.12       41.49      1.56 o 
   4   1  10      152.48      190.52      2.75 o 
   5   1  10      297.67      261.28      3.45 o 
   6   1  10       95.46       93.74      1.94 o 
   7   1  10      116.14      110.34      2.48 o 
   8   1  10      612.41      582.65      6.39 o 
   9   1  10      153.29      141.85      2.61 o 
  10   1  10       28.33       32.80      2.29 o 
  11   1  10       35.22       34.41      1.45 o 
  12   1  10       33.58       34.79      1.54 o 
  13   1  10       70.60       74.71      2.43 o 
  14   1  10       17.61       19.50      1.59 o 
  15   1  10        0.02       -0.39      0.85 o 
 -15   2  10        6.38        7.24      1.28 o 
 -14   2  10       11.64       13.12      2.02 o 
 -13   2  10       12.59       12.29      1.34 o 
 -12   2  10        0.02        0.38      0.76 o 
 -11   2  10        4.59        3.83      0.75 o 
 -10   2  10        7.56        6.02      0.82 o 
  -9   2  10        4.29        0.76      0.60 o 
  -8   2  10        0.32       -0.70      0.47 o 
  -7   2  10        0.22       -0.18      0.56 o 
  -6   2  10      147.90      134.21      3.06 o 
  -5   2  10       59.87       49.96      1.40 o 
  -4   2  10       13.25       10.92      0.69 o 
  -3   2  10      374.70      363.64      3.71 o 
  -2   2  10       95.12       84.47      1.30 o 
  -1   2  10       34.90       37.82      1.24 o 
   0   2  10       10.89       11.63      0.65 o 
   1   2  10       74.88       76.24      1.37 o 
   2   2  10      119.98      109.61      1.98 o 
   3   2  10      348.49      330.18      4.00 o 
   4   2  10      152.01      155.03      2.51 o 
   5   2  10      502.38      482.55      5.87 o 
   6   2  10      438.51      424.40      4.97 o 
   7   2  10        0.11        1.39      0.73 o 
   8   2  10       26.17       28.33      1.31 o 
   9   2  10       47.50       43.10      1.49 o 
  10   2  10       18.59       17.31      1.16 o 
  11   2  10        2.61        2.27      0.73 o 
  12   2  10        6.64        7.44      1.09 o 
  13   2  10        1.30        3.20      0.93 o 
  14   2  10       40.24       41.01      2.03 o 
 -14   3  10       18.30       22.27      1.80 o 
 -13   3  10       21.93       21.68      1.71 o 
 -12   3  10       14.82       16.79      1.28 o 
 -11   3  10       85.18       84.11      2.21 o 
 -10   3  10      205.71      196.73      3.96 o 
  -9   3  10       13.60       16.68      1.14 o 
  -8   3  10       49.79       43.69      1.59 o 
  -7   3  10      108.13       83.27      2.25 o 
  -6   3  10      192.33      189.06      3.45 o 
  -5   3  10      216.86      198.16      6.94 o 
  -4   3  10        1.05       -0.34      0.47 o 
  -3   3  10       37.99       36.48      1.25 o 
  -2   3  10       56.32       48.95      1.40 o 
  -1   3  10        8.60        7.75      0.73 o 
   0   3  10       42.91       37.78      1.24 o 
   1   3  10        2.05        3.20      0.58 o 
   2   3  10      204.52      204.24      2.59 o 
   3   3  10       38.26       37.61      1.26 o 
   4   3  10        6.30        8.11      0.99 o 
   5   3  10       46.37       44.62      1.40 o 
   6   3  10       61.88       64.75      1.70 o 
   7   3  10        7.10        6.24      0.76 o 
   8   3  10       30.69       28.98      1.33 o 
   9   3  10       12.60       14.61      1.08 o 
  10   3  10       50.16       55.23      2.03 o 
  11   3  10       15.82       16.21      1.53 o 
  12   3  10        5.46        6.77      1.09 o 
  13   3  10        8.54        5.84      1.13 o 
 -12   4  10        0.41        1.13      0.81 o 
 -11   4  10        0.16       -0.56      0.68 o 
 -10   4  10       19.27       19.36      1.34 o 
  -9   4  10        2.24        0.81      0.71 o 
  -8   4  10       17.43       14.06      1.12 o 
  -7   4  10       29.07       20.85      1.27 o 
  -6   4  10       37.63       34.21      2.02 o 
  -5   4  10       47.67       43.17      1.72 o 
  -4   4  10       25.68       23.15      1.29 o 
  -3   4  10       90.07       86.01      2.38 o 
  -2   4  10      420.62      411.00      5.87 o 
  -1   4  10       85.79       86.15      2.32 o 
   0   4  10       79.92       85.22      3.02 o 
   1   4  10        0.00       -0.05      0.50 o 
   2   4  10      181.27      178.24      2.87 o 
   3   4  10        8.22        6.13      0.76 o 
   4   4  10      250.97      255.19      4.27 o 
   5   4  10      112.88      104.32      3.87 o 
   6   4  10        6.49        8.00      1.20 o 
   7   4  10        4.80        5.60      0.80 o 
   8   4  10       65.37       64.49      2.15 o 
   9   4  10       16.06       15.62      1.37 o 
  10   4  10        1.21       -0.32      0.94 o 
  11   4  10        6.06        7.13      1.45 o 
  12   4  10       24.03       21.28      2.18 o 
 -10   5  10       16.63       18.70      1.42 o 
  -9   5  10        1.27        1.32      0.79 o 
  -8   5  10       14.16       16.16      1.49 o 
  -7   5  10        4.52        4.32      0.88 o 
  -6   5  10        0.50        0.50      0.71 o 
  -5   5  10       26.85       29.71      1.53 o 
  -4   5  10       45.42       43.33      1.90 o 
  -3   5  10        0.81        2.14      0.79 o 
  -2   5  10        8.60        7.44      1.04 o 
  -1   5  10        9.94       11.11      1.41 o 
   0   5  10       24.84       24.08      2.01 o 
   1   5  10        0.48       -0.41      0.65 o 
   2   5  10        2.33        2.55      0.71 o 
   3   5  10        6.73        8.19      0.93 o 
   4   5  10       73.60       82.04      2.06 o 
   5   5  10       62.91       64.70      4.67 o 
   6   5  10      117.61      127.92      5.85 o 
   7   5  10        6.50        8.42      2.28 o 
   8   5  10       14.09       13.70      2.70 o 
   9   5  10       49.23       54.51      4.27 o 
  -5   6  10       30.79       29.69      1.94 o 
  -4   6  10        0.71       -0.56      0.85 o 
  -3   6  10        0.95        0.46      0.84 o 
  -2   6  10        2.48        1.50      1.15 o 
  -1   6  10       13.34       12.59      1.85 o 
   0   6  10        9.27        9.88      1.85 o 
   1   6  10       81.98       88.82      3.32 o 
   2   6  10        0.21       -0.29      1.00 o 
   3   6  10       14.21       17.97      1.93 o 
   4   6  10       18.80       22.83      2.03 o 
   5   6  10        3.06        5.06      2.15 o 
 -15   1  11       10.71       17.89      3.49 o 
 -14   1  11        5.30        8.28      1.23 o 
 -13   1  11        1.04        1.97      1.14 o 
 -12   1  11        3.08        4.90      0.98 o 
 -11   1  11       33.91       33.28      1.76 o 
 -10   1  11        9.75        9.87      1.08 o 
  -9   1  11       19.35       16.71      1.08 o 
  -8   1  11       83.44       84.17      1.92 o 
  -7   1  11      237.45      223.31      3.99 o 
  -6   1  11       30.74       32.05      1.05 o 
  -5   1  11       76.37       75.13      1.32 o 
  -4   1  11      451.00      445.85      3.93 o 
  -3   1  11      105.09       96.05      1.74 o 
  -2   1  11      152.59      149.27      2.03 o 
  -1   1  11        9.44        9.01      0.71 o 
   0   1  11       34.96       33.84      1.12 o 
   1   1  11       13.91       16.57      0.90 o 
   2   1  11       55.13       54.70      2.24 o 
   3   1  11       23.94       30.20      1.35 o 
   4   1  11      121.39      134.98      2.33 o 
   5   1  11       33.67       26.02      1.11 o 
   6   1  11        5.94        4.58      0.69 o 
   7   1  11      156.24      158.17      2.71 o 
   8   1  11        3.53        4.64      0.78 o 
   9   1  11      269.54      267.91      3.89 o 
  10   1  11       20.19       20.08      1.24 o 
  11   1  11        3.50        1.94      0.89 o 
  12   1  11       14.66       15.37      1.20 o 
  13   1  11        0.06       -0.06      0.69 o 
  14   1  11        0.51        0.70      0.87 o 
 -14   2  11       46.10       54.32      2.31 o 
 -13   2  11      142.78      159.38      3.72 o 
 -12   2  11       16.53       17.47      1.48 o 
 -11   2  11       30.13       27.11      1.71 o 
 -10   2  11      147.14      147.52      2.80 o 
  -9   2  11       46.92       49.56      1.98 o 
  -8   2  11       57.57       67.86      1.80 o 
  -7   2  11       22.58       27.49      1.22 o 
  -6   2  11       14.33       14.18      0.96 o 
  -5   2  11       45.60       45.74      1.38 o 
  -4   2  11      279.56      242.02      3.69 o 
  -3   2  11       27.20       33.22      1.20 o 
  -2   2  11      285.26      280.92      3.90 o 
  -1   2  11       65.14       55.57      1.36 o 
   0   2  11        5.26        5.13      0.62 o 
   1   2  11      104.33       96.46      1.90 o 
   2   2  11       17.30       13.02      0.88 o 
   3   2  11      223.38      223.09      3.16 o 
   4   2  11        9.50       10.34      0.82 o 
   5   2  11        2.08        2.88      0.60 o 
   6   2  11      467.33      452.24      5.68 o 
   7   2  11        2.39        1.35      0.65 o 
   8   2  11       85.37       86.55      2.93 o 
   9   2  11       21.91       19.95      1.23 o 
  10   2  11        1.58        1.38      0.69 o 
  11   2  11        0.23        1.26      0.69 o 
  12   2  11        3.00        3.59      0.96 o 
  13   2  11        3.03        3.30      0.98 o 
  14   2  11       21.74       20.54      1.68 o 
 -13   3  11        0.98        1.20      1.15 o 
 -12   3  11       25.08       29.66      1.63 o 
 -11   3  11       48.70       50.44      1.90 o 
 -10   3  11      101.11      100.82      2.40 o 
  -9   3  11       24.73       21.40      1.32 o 
  -8   3  11       21.44       21.27      1.26 o 
  -7   3  11      102.45      100.70      2.65 o 
  -6   3  11        0.93       -0.05      0.53 o 
  -5   3  11       23.90       21.40      1.17 o 
  -4   3  11      136.39      123.36      2.78 o 
  -3   3  11       14.01       13.53      1.11 o 
  -2   3  11        0.18       -0.58      0.47 o 
  -1   3  11       29.66       33.76      1.25 o 
   0   3  11        2.58        1.30      0.51 o 
   1   3  11        1.88        3.00      0.72 o 
   2   3  11        0.79        0.44      0.64 o 
   3   3  11      211.17      211.11      3.14 o 
   4   3  11       51.03       46.82      1.47 o 
   5   3  11       72.44       68.12      1.76 o 
   6   3  11        1.93        2.09      0.62 o 
   7   3  11       29.46       28.36      1.41 o 
   8   3  11        0.20        0.29      0.71 o 
   9   3  11      105.86      100.85      2.34 o 
  10   3  11      166.25      157.24      3.53 o 
  11   3  11        3.84        3.95      0.97 o 
  12   3  11        1.51       -0.07      0.81 o 
 -11   4  11       19.28       16.54      1.35 o 
 -10   4  11       36.18       31.51      1.67 o 
  -9   4  11       35.10       27.12      1.54 o 
  -8   4  11       60.55       54.35      1.83 o 
  -7   4  11       78.45       79.13      2.29 o 
  -6   4  11        0.65       -0.32      0.60 o 
  -5   4  11        0.26       -0.32      0.66 o 
  -4   4  11        0.34        0.31      0.68 o 
  -3   4  11       28.24       25.53      1.55 o 
  -2   4  11       68.26       68.78      2.16 o 
  -1   4  11        5.47        4.22      0.88 o 
   0   4  11        5.48        3.36      0.77 o 
   1   4  11       17.97       21.10      1.18 o 
   2   4  11        2.94        2.68      0.80 o 
   3   4  11       19.55       21.52      1.44 o 
   4   4  11        1.39        2.18      0.78 o 
   5   4  11       47.17       54.42      1.95 o 
   6   4  11       75.14       76.11      2.82 o 
   7   4  11        3.27        2.92      0.91 o 
   8   4  11        4.99        7.08      1.25 o 
   9   4  11        3.45        2.09      0.88 o 
  10   4  11       22.13       23.46      1.67 o 
  11   4  11        7.01        5.65      1.47 o 
  -9   5  11       12.50       13.05      1.26 o 
  -8   5  11       15.76       17.33      1.36 o 
  -7   5  11       43.77       43.71      2.06 o 
  -6   5  11        5.15        2.72      0.96 o 
  -5   5  11       20.09       21.50      1.65 o 
  -4   5  11        2.28        2.08      0.89 o 
  -3   5  11       11.77        9.27      1.19 o 
  -2   5  11        0.01        0.86      0.79 o 
  -1   5  11       87.27       94.17      3.26 o 
   0   5  11       22.50       27.09      2.07 o 
   1   5  11      187.96      202.79      3.89 o 
   2   5  11       93.05       95.42      2.26 o 
   3   5  11        4.77        5.16      1.56 o 
   4   5  11       35.15       39.58      1.90 o 
   5   5  11       12.00       11.89      1.28 o 
   6   5  11      277.95      311.43      9.64 o 
   7   5  11       17.91       19.28      3.00 o 
   8   5  11       14.14       10.78      2.53 o 
  -3   6  11       19.93       21.37      1.73 o 
  -2   6  11        5.37        5.65      1.13 o 
  -1   6  11        0.28       -0.53      0.83 o 
   0   6  11        3.98        5.24      1.12 o 
   1   6  11       32.33       33.57      2.05 o 
   2   6  11        0.82        0.56      1.16 o 
 -14   0  12       12.30       11.30      2.39 o 
 -13   0  12       25.93       28.53      3.27 o 
 -12   0  12        0.59        2.62      1.58 o 
 -11   0  12        2.31        0.87      1.39 o 
 -10   0  12       72.36       71.26      3.86 o 
  -9   0  12       91.70       96.85      3.01 o 
  -8   0  12       94.73       92.50      3.88 o 
  -7   0  12      351.83      350.11      4.94 o 
  -6   0  12      303.28      300.00      4.37 o 
  -5   0  12        0.10        0.70      0.55 o 
  -4   0  12      274.10      268.63      4.77 o 
  -3   0  12      965.47      951.83     12.76 o 
  -2   0  12      325.36      322.02      5.51 o 
  -1   0  12      578.01      557.38     15.18 o 
   0   0  12       46.77       47.12      1.93 o 
   1   0  12      231.90      258.48      4.86 o 
   2   0  12      134.60      126.57      3.17 o 
   3   0  12       98.73       86.62      2.65 o 
   4   0  12       67.34       44.83      2.00 o 
   5   0  12        7.37        6.12      1.49 o 
   6   0  12       28.84       34.97      1.87 o 
   7   0  12        0.46       -1.00      0.73 o 
   8   0  12      231.35      217.64      5.45 o 
   9   0  12       18.77       21.19      1.78 o 
  10   0  12     1335.37     1316.29     23.43 o 
  11   0  12       16.15       18.87      1.82 o 
  12   0  12       10.83       12.86      1.65 o 
  13   0  12      202.54      205.67      5.24 o 
  14   0  12       10.37       11.04      1.71 o 
 -14   1  12       59.96       66.44      3.11 o 
 -13   1  12       70.72       83.54      2.69 o 
 -12   1  12        1.67        1.81      0.87 o 
 -11   1  12       21.32       22.03      1.70 o 
 -10   1  12        0.00        0.58      0.72 o 
  -9   1  12        0.09       -0.50      0.54 o 
  -8   1  12      110.79      104.87      2.20 o 
  -7   1  12       72.52       68.60      1.75 o 
  -6   1  12        1.20        0.79      0.54 o 
  -5   1  12        2.97        2.65      0.47 o 
  -4   1  12       98.53       96.05      1.69 o 
  -3   1  12     1591.36     1522.73     12.10 o 
  -2   1  12       21.47       27.30      1.13 o 
  -1   1  12      176.80      172.31      2.63 o 
   0   1  12      314.12      275.79      3.57 o 
   1   1  12        5.06        5.46      0.65 o 
   2   1  12        6.05        4.43      0.61 o 
   3   1  12        1.85        0.75      0.47 o 
   4   1  12       93.72       89.16      1.94 o 
   5   1  12      299.34      283.14      3.85 o 
   6   1  12       32.45       32.69      1.31 o 
   7   1  12      340.36      337.65      4.46 o 
   8   1  12      549.06      537.09      6.27 o 
   9   1  12        1.13        1.23      0.68 o 
  10   1  12       48.17       49.99      1.71 o 
  11   1  12        9.73       10.20      1.07 o 
  12   1  12        0.75        0.45      0.78 o 
  13   1  12       13.25       14.85      1.25 o 
 -13   2  12       17.47       24.62      1.80 o 
 -12   2  12        0.44        0.32      0.83 o 
 -11   2  12        5.12        4.12      0.97 o 
 -10   2  12       38.84       43.84      1.63 o 
  -9   2  12       65.82       61.58      1.82 o 
  -8   2  12        6.78        3.84      0.74 o 
  -7   2  12        4.44        6.22      0.81 o 
  -6   2  12        1.70        1.30      0.58 o 
  -5   2  12        7.76        6.80      0.88 o 
  -4   2  12      609.54      577.29      8.28 o 
  -3   2  12        0.10        1.73      0.57 o 
  -2   2  12        0.67        0.55      0.66 o 
  -1   2  12      689.06      677.81      8.17 o 
   0   2  12       60.82       69.43      1.64 o 
   1   2  12       21.09       17.38      1.47 o 
   2   2  12        9.41       11.44      1.14 o 
   3   2  12       18.30       20.91      1.54 o 
   4   2  12        9.07       10.51      0.86 o 
   5   2  12      189.49      182.68      2.98 o 
   6   2  12       25.70       26.60      1.33 o 
   7   2  12        0.03       -0.17      0.54 o 
   8   2  12      185.81      193.30      3.27 o 
   9   2  12       15.15       14.90      1.14 o 
  10   2  12      215.49      218.67      3.67 o 
  11   2  12       14.14       13.48      1.18 o 
  12   2  12        2.02        0.67      0.89 o 
  13   2  12        2.24        1.70      0.94 o 
 -12   3  12       84.87       91.37      2.49 o 
 -11   3  12        8.57        8.20      1.42 o 
 -10   3  12        1.93        1.67      0.76 o 
  -9   3  12        7.64        9.58      1.34 o 
  -8   3  12       50.90       53.19      1.74 o 
  -7   3  12        8.18       12.75      1.05 o 
  -6   3  12        1.28        2.13      0.79 o 
  -5   3  12       41.56       37.70      1.70 o 
  -4   3  12       18.56       12.07      1.11 o 
  -3   3  12       16.96       14.30      1.16 o 
  -2   3  12        7.75        9.20      1.14 o 
  -1   3  12      149.93      150.12      3.78 o 
   0   3  12        5.10        2.87      0.80 o 
   1   3  12        4.43        3.16      0.79 o 
   2   3  12       74.85       72.46      2.14 o 
   3   3  12        0.29        0.42      0.91 o 
   4   3  12       87.16       84.91      1.99 o 
   5   3  12        2.04        0.86      0.59 o 
   6   3  12       11.12       11.51      0.99 o 
   7   3  12        3.43        2.17      0.69 o 
   8   3  12       74.40       70.18      2.05 o 
   9   3  12       49.55       47.65      1.74 o 
  10   3  12        6.82        7.71      1.16 o 
  11   3  12       53.18       57.45      2.29 o 
  12   3  12       12.41       11.39      1.74 o 
 -10   4  12        1.73        0.93      0.82 o 
  -9   4  12       13.99       14.20      1.24 o 
  -8   4  12        8.05        6.11      1.08 o 
  -7   4  12       12.21       15.46      1.80 o 
  -6   4  12        0.45       -0.75      0.93 o 
  -5   4  12        4.54        3.74      1.33 o 
  -4   4  12        6.08        5.89      0.97 o 
  -3   4  12        5.28        5.40      0.96 o 
  -2   4  12       38.59       36.67      1.71 o 
  -1   4  12        7.18        6.75      0.99 o 
   0   4  12       30.18       28.53      2.09 o 
   1   4  12       76.06       75.32      2.28 o 
   2   4  12       93.70      102.56      2.68 o 
   3   4  12       63.99       69.88      2.24 o 
   4   4  12        1.27        1.91      0.78 o 
   5   4  12        1.75        1.38      0.79 o 
   6   4  12       12.16       12.67      1.25 o 
   7   4  12      193.35      208.34      5.39 o 
   8   4  12      129.26      147.83      5.66 o 
   9   4  12        3.48        1.33      0.90 o 
  10   4  12       13.19       15.36      2.02 o 
  -7   5  12       79.94       83.41      2.78 o 
  -6   5  12       32.32       34.49      2.06 o 
  -5   5  12        1.71        1.15      0.90 o 
  -4   5  12       65.23       68.17      2.46 o 
  -3   5  12        3.27        2.76      0.99 o 
  -2   5  12       98.89      103.08      2.88 o 
  -1   5  12       27.14       22.88      1.99 o 
   0   5  12        6.17        6.33      1.33 o 
   1   5  12       28.64       32.81      2.19 o 
   2   5  12        3.53        2.62      1.56 o 
   3   5  12        1.07        0.85      0.89 o 
   4   5  12        9.92        9.93      1.50 o 
   5   5  12        3.54        4.49      1.04 o 
   6   5  12       71.33       82.21      3.23 o 
   7   5  12        9.04        7.98      2.31 o 
 -13   1  13        4.11        6.23      1.49 o 
 -12   1  13       39.12       43.36      2.09 o 
 -11   1  13        8.22        8.72      1.15 o 
 -10   1  13       49.40       55.66      2.07 o 
  -9   1  13       15.34       18.35      1.40 o 
  -8   1  13        3.18        3.57      0.73 o 
  -7   1  13       13.29       13.01      1.37 o 
  -6   1  13       38.24       37.24      1.59 o 
  -5   1  13       24.79       21.16      1.11 o 
  -4   1  13       30.67       34.78      1.26 o 
  -3   1  13      109.84      103.73      3.72 o 
  -2   1  13      234.69      249.24      3.40 o 
  -1   1  13      104.26       97.71      2.16 o 
   0   1  13        9.78       13.00      0.90 o 
   1   1  13        0.48       -0.72      0.48 o 
   2   1  13        0.50        1.25      0.53 o 
   3   1  13       19.06       21.09      1.13 o 
   4   1  13      147.34      145.20      2.62 o 
   5   1  13      161.42      169.34      2.91 o 
   6   1  13        0.51        0.61      0.59 o 
   7   1  13        2.28        2.20      0.67 o 
   8   1  13        1.92        1.68      0.69 o 
   9   1  13      350.18      348.30      4.84 o 
  10   1  13        6.71        8.79      1.02 o 
  11   1  13       25.03       25.72      1.80 o 
  12   1  13       84.79       83.19      2.36 o 
 -12   2  13        4.48        7.96      2.31 o 
 -11   2  13       25.85       29.95      2.47 o 
 -10   2  13        4.34        4.76      0.87 o 
  -9   2  13       15.38       20.19      1.36 o 
  -8   2  13        1.32        1.01      0.81 o 
  -7   2  13        2.34        1.68      0.74 o 
  -6   2  13        0.23        0.91      0.70 o 
  -5   2  13        1.74        1.86      0.71 o 
  -4   2  13      149.45      129.06      5.42 o 
  -3   2  13        0.49        0.05      0.70 o 
  -2   2  13      501.48      489.93      9.25 o 
  -1   2  13        2.69        1.71      0.89 o 
   0   2  13       45.70       52.31      1.54 o 
   1   2  13      293.70      285.65      3.84 o 
   2   2  13       18.86       21.71      1.44 o 
   3   2  13        1.63        1.16      0.60 o 
   4   2  13       33.61       31.59      1.30 o 
   5   2  13        1.78        1.73      0.63 o 
   6   2  13      112.25      109.39      2.36 o 
   7   2  13        0.15        0.10      0.57 o 
   8   2  13        2.17        3.26      0.79 o 
   9   2  13       82.81       83.41      2.21 o 
  10   2  13        6.22        6.52      0.95 o 
  11   2  13        5.34        5.96      1.05 o 
  12   2  13        2.33        2.55      0.99 o 
 -11   3  13        9.19        9.77      1.12 o 
 -10   3  13       46.12       51.69      1.89 o 
  -9   3  13       10.64        9.64      1.22 o 
  -8   3  13       12.77       16.46      1.41 o 
  -7   3  13       16.22       11.50      1.21 o 
  -6   3  13       12.71       12.26      1.21 o 
  -5   3  13        0.01       -0.58      0.66 o 
  -4   3  13       48.59       43.90      1.78 o 
  -3   3  13        0.01        0.33      0.93 o 
  -2   3  13        2.96        3.34      1.06 o 
  -1   3  13       63.95       60.88      2.02 o 
   0   3  13      274.65      281.45      4.63 o 
   1   3  13      251.46      256.52      4.40 o 
   2   3  13        3.01        5.47      0.93 o 
   3   3  13        3.60        3.73      1.02 o 
   4   3  13      116.32      111.63      2.81 o 
   5   3  13      160.90      161.81      3.10 o 
   6   3  13       73.18       75.83      2.02 o 
   7   3  13       19.48       15.37      1.16 o 
   8   3  13        8.30       11.06      1.06 o 
   9   3  13       42.82       45.00      1.76 o 
  10   3  13       45.79       44.33      2.05 o 
  -9   4  13        0.78       -0.61      0.82 o 
  -8   4  13        0.48       -0.23      0.82 o 
  -7   4  13       82.96       87.31      2.74 o 
  -6   4  13       12.91       18.30      1.51 o 
  -5   4  13       21.53       24.89      1.67 o 
  -4   4  13        1.40        1.54      0.84 o 
  -3   4  13        1.32        1.72      0.84 o 
  -2   4  13       38.53       37.73      2.38 o 
  -1   4  13        4.60        5.86      1.27 o 
   0   4  13       25.04       30.98      2.22 o 
   1   4  13       22.62       23.20      2.09 o 
   2   4  13       31.54       31.73      1.74 o 
   3   4  13      108.26      108.05      2.86 o 
   4   4  13       40.72       39.93      1.84 o 
   5   4  13       17.90       18.67      1.47 o 
   6   4  13       22.85       26.41      1.91 o 
   7   4  13        1.05        1.00      0.86 o 
   8   4  13      142.56      153.56      3.73 o 
  -5   5  13       31.25       44.06      2.67 o 
  -4   5  13        0.00       -1.21      0.81 o 
  -3   5  13       36.58       46.57      2.14 o 
  -2   5  13        0.05        0.53      1.18 o 
  -1   5  13       33.62       30.09      2.35 o 
   0   5  13        3.08        3.88      2.00 o 
   1   5  13       13.21       10.78      1.63 o 
   2   5  13        4.46        5.40      1.35 o 
   3   5  13        3.45        1.96      0.92 o 
   4   5  13       33.72       34.67      1.92 o 
   5   5  13        8.09       10.51      1.33 o 
 -12   0  14       20.08       20.70      2.81 o 
 -11   0  14        2.45        2.32      1.61 o 
 -10   0  14       72.59       86.40      4.46 o 
  -9   0  14       55.49       51.21      3.32 o 
  -8   0  14        1.25        2.02      1.31 o 
  -7   0  14       29.67       32.26      2.64 o 
  -6   0  14       23.82       25.07      2.45 o 
  -5   0  14       71.68       76.49      2.56 o 
  -4   0  14       17.24       17.57      1.46 o 
  -3   0  14      428.67      428.44      7.12 o 
  -2   0  14      141.49      140.09      3.50 o 
  -1   0  14       71.79       71.38      2.92 o 
   0   0  14      172.21      158.91      3.82 o 
   1   0  14      114.41      106.98      3.97 o 
   2   0  14        0.08       -0.18      0.73 o 
   3   0  14      262.03      237.95      5.02 o 
   4   0  14        1.34        0.06      0.80 o 
   5   0  14       28.24       32.20      3.82 o 
   6   0  14        5.95        5.11      1.53 o 
   7   0  14        7.82        6.65      2.66 o 
   8   0  14       20.21       19.21      1.81 o 
   9   0  14       17.49       16.35      4.04 o 
  10   0  14      936.99      953.02     20.14 o 
  11   0  14       26.67       25.34      2.24 o 
  12   0  14       31.07       28.29      2.37 o 
 -12   1  14        9.12       10.51      1.67 o 
 -11   1  14       13.80       14.41      1.43 o 
 -10   1  14       14.74       13.15      1.49 o 
  -9   1  14        5.39        6.66      1.26 o 
  -8   1  14        3.50        2.59      0.85 o 
  -7   1  14        9.25       11.92      1.45 o 
  -6   1  14       11.59        9.95      1.33 o 
  -5   1  14       11.05       12.42      1.44 o 
  -4   1  14        1.53        1.90      0.93 o 
  -3   1  14        0.01        0.38      0.65 o 
  -2   1  14      245.37      229.45      3.66 o 
  -1   1  14      153.43      145.88      2.58 o 
   0   1  14       31.15       23.40      1.20 o 
   1   1  14      143.31      126.97      2.42 o 
   2   1  14       13.96       14.60      1.03 o 
   3   1  14        0.86        1.21      0.58 o 
   4   1  14        7.50        6.85      1.09 o 
   5   1  14       41.20       41.06      1.51 o 
   6   1  14       10.54        9.10      1.04 o 
   7   1  14       46.02       45.88      1.65 o 
   8   1  14        0.78        2.09      0.76 o 
   9   1  14        1.46        2.83      0.80 o 
  10   1  14       78.94       83.37      2.32 o 
  11   1  14        0.32        1.35      0.79 o 
 -11   2  14        9.45       14.63      2.18 o 
 -10   2  14      159.69      190.35      4.95 o 
  -9   2  14       12.97       17.42      1.82 o 
  -8   2  14       27.21       34.94      1.79 o 
  -7   2  14        5.10        6.41      1.04 o 
  -6   2  14        0.21       -0.73      0.89 o 
  -5   2  14        0.17        0.46      0.95 o 
  -4   2  14       17.08       14.02      1.56 o 
  -3   2  14       61.95       52.52      3.52 o 
  -2   2  14       10.43       11.42      1.13 o 
  -1   2  14      382.43      373.72      5.53 o 
   0   2  14       13.20       14.07      1.22 o 
   1   2  14       28.19       34.43      1.36 o 
   2   2  14      109.48      108.34      2.27 o 
   3   2  14       66.75       62.45      1.93 o 
   4   2  14       16.38       15.33      1.09 o 
   5   2  14       24.82       26.66      1.39 o 
   6   2  14      102.24      104.96      2.40 o 
   7   2  14        0.20        0.19      0.63 o 
   8   2  14       34.57       33.35      1.59 o 
   9   2  14        0.00       -0.05      0.67 o 
  10   2  14       17.74       20.38      1.42 o 
  11   2  14        9.91        9.21      1.12 o 
 -10   3  14       29.10       29.19      1.94 o 
  -9   3  14        4.42        2.66      1.01 o 
  -8   3  14      108.23      120.11      5.17 o 
  -7   3  14       13.97       13.70      1.35 o 
  -6   3  14       30.08       28.95      1.76 o 
  -5   3  14        5.25        6.82      1.40 o 
  -4   3  14       26.62       22.78      2.01 o 
  -3   3  14      165.09      162.79      4.40 o 
  -2   3  14       91.45       94.08      3.25 o 
  -1   3  14       10.71       12.85      1.23 o 
   0   3  14       17.33       19.22      1.43 o 
   1   3  14       42.48       43.18      1.88 o 
   2   3  14      228.88      230.20      4.25 o 
   3   3  14       10.63       10.63      1.19 o 
   4   3  14       14.97       15.53      1.36 o 
   5   3  14       27.32       28.41      1.64 o 
   6   3  14        5.46        6.08      0.91 o 
   7   3  14        1.86        2.53      0.79 o 
   8   3  14        0.46        0.13      0.81 o 
   9   3  14       60.17       63.40      2.08 o 
  -7   4  14        2.16        1.79      1.04 o 
  -6   4  14        5.41        7.87      1.21 o 
  -5   4  14        1.36        1.65      1.22 o 
  -4   4  14       33.03       36.78      7.82 o 
  -3   4  14       10.31       10.45      1.64 o 
  -2   4  14       34.89       44.17      3.73 o 
  -1   4  14       13.89       13.67      1.72 o 
   0   4  14       16.59       15.97      1.78 o 
   1   4  14      275.47      303.34      5.19 o 
   2   4  14       10.71       10.27      1.24 o 
   3   4  14        0.55        1.53      0.85 o 
   4   4  14        6.86        6.95      1.49 o 
   5   4  14      226.03      229.33      4.47 o 
   6   4  14       96.51       98.53      2.88 o 
   7   4  14       33.84       39.31      2.02 o 
  -1   5  14        7.13        4.16      1.42 o 
   0   5  14       18.32       17.75      3.36 o 
   1   5  14       37.64       42.16      3.26 o 
 -11   1  15       13.16       13.17      2.39 o 
 -10   1  15       12.55       13.42      1.66 o 
  -9   1  15       11.67       18.44      2.62 o 
  -8   1  15       60.81       68.64      4.00 o 
  -7   1  15        1.02       -0.90      0.92 o 
  -6   1  15        0.08        0.24      0.92 o 
  -5   1  15        1.53        1.56      1.42 o 
  -4   1  15       38.89       35.99      1.67 o 
  -3   1  15       21.67       25.20      1.54 o 
  -2   1  15       24.42       26.28      1.26 o 
  -1   1  15       98.45       94.35      2.10 o 
   0   1  15        4.97        4.86      0.75 o 
   1   1  15       42.65       39.79      1.46 o 
   2   1  15        2.75        4.37      0.74 o 
   3   1  15       11.75       11.16      1.00 o 
   4   1  15       79.59       80.36      2.87 o 
   5   1  15        0.14       -0.05      0.63 o 
   6   1  15        0.84        0.06      0.61 o 
   7   1  15       21.31       21.68      1.39 o 
   8   1  15        1.19        1.06      0.74 o 
   9   1  15       43.37       42.23      1.79 o 
  10   1  15        0.10       -0.17      0.73 o 
 -10   2  15       57.46       69.65      3.04 o 
  -9   2  15        0.46        0.38      1.03 o 
  -8   2  15       34.86       38.71      2.53 o 
  -7   2  15      164.92      176.61      4.67 o 
  -6   2  15       79.45       87.06      3.29 o 
  -5   2  15        0.03       -0.82      0.96 o 
  -4   2  15        1.22        2.66      1.64 o 
  -3   2  15       17.67       16.80      1.71 o 
  -2   2  15      204.66      201.95      3.86 o 
  -1   2  15       20.39       30.35      2.24 o 
   0   2  15       22.79       23.26      1.53 o 
   1   2  15       56.02       59.01      2.08 o 
   2   2  15       10.78       11.62      1.00 o 
   3   2  15        5.99        4.30      0.95 o 
   4   2  15        9.99        8.27      0.93 o 
   5   2  15        4.39        5.66      0.88 o 
   6   2  15       43.83       44.58      1.71 o 
   7   2  15        5.84        5.15      0.95 o 
   8   2  15        2.16        2.11      0.82 o 
   9   2  15       12.03       13.61      1.25 o 
  -8   3  15       10.65       10.55      2.13 o 
  -7   3  15       53.57       67.95      3.16 o 
  -6   3  15        5.25        2.80      1.31 o 
  -5   3  15       25.16       23.28      2.12 o 
  -4   3  15       37.69       42.52      3.18 o 
  -3   3  15      105.20      106.97      5.26 o 
  -2   3  15       11.58       13.07      2.65 o 
  -1   3  15        0.62       -0.34      1.22 o 
   0   3  15       86.99       91.12      2.64 o 
   1   3  15       91.91       91.36      4.01 o 
   2   3  15      151.33      174.29      3.74 o 
   3   3  15      173.71      183.41      3.87 o 
   4   3  15       89.38       80.92      2.57 o 
   5   3  15       29.20       30.96      3.52 o 
   6   3  15        0.00        0.22      0.85 o 
   7   3  15        7.09        5.52      1.10 o 
   8   3  15        2.51        0.92      0.82 o 
  -5   4  15        0.97       -0.50      1.13 o 
  -4   4  15        5.20        3.73      1.38 o 
  -3   4  15        0.03        0.17      1.83 o 
  -2   4  15        5.86        6.35      1.46 o 
  -1   4  15       28.00       31.07      2.39 o 
   0   4  15        2.03        4.83      1.30 o 
   1   4  15        2.04        1.75      1.17 o 
   2   4  15        0.85        2.30      0.93 o 
   3   4  15       44.53       44.26      2.88 o 
   4   4  15       14.64       12.38      1.37 o 
  -6   0  16        9.94       11.11      1.88 o 
  -5   0  16       19.54       23.03      1.82 o 
  -4   0  16       39.05       51.09      2.27 o 
  -3   0  16        6.80        6.62      1.19 o 
  -2   0  16       95.37      109.19      4.39 o 
  -1   0  16      360.02      364.63      6.76 o 
   0   0  16      287.00      278.25      6.52 o 
   1   0  16        0.07        0.03      0.83 o 
   2   0  16       96.04       89.09      3.79 o 
   3   0  16       58.24       45.68      2.45 o 
   4   0  16      284.27      289.95      6.10 o 
   5   0  16      218.90      220.74      5.28 o 
   6   0  16      100.17      100.08      3.49 o 
   7   0  16       10.23       10.70      1.58 o 
   8   0  16       28.76       30.58      2.36 o 
   9   0  16        4.19        7.67      1.56 o 
  -9   1  16        1.64        1.96      1.60 o 
  -8   1  16        0.47        1.12      1.56 o 
  -7   1  16       84.89      104.44      7.99 o 
  -6   1  16        3.72        3.41      1.71 o 
  -5   1  16        2.86        3.15      1.68 o 
  -4   1  16       18.64       20.50      1.79 o 
  -3   1  16       15.65       18.42      1.40 o 
  -2   1  16       33.26       29.70      1.70 o 
  -1   1  16      238.60      240.14      4.35 o 
   0   1  16        5.11        7.05      0.89 o 
   1   1  16       53.33       52.48      1.73 o 
   2   1  16       35.11       36.53      1.51 o 
   3   1  16       29.38       37.46      1.56 o 
   4   1  16       86.05       86.57      2.25 o 
   5   1  16      263.76      259.70      4.10 o 
   6   1  16        5.02        3.76      0.84 o 
   7   1  16       21.60       21.95      1.45 o 
   8   1  16       96.01      104.69      2.62 o 
   9   1  16        1.74        2.16      0.85 o 
  -8   2  16       20.53       22.03      2.11 o 
  -7   2  16        2.12        2.42      1.25 o 
  -6   2  16        5.65        2.32      1.22 o 
  -5   2  16        5.91        4.36      1.88 o 
  -4   2  16       20.99       20.95      2.73 o 
  -3   2  16        0.73        2.30      1.06 o 
  -2   2  16       54.30       49.55      1.99 o 
  -1   2  16       85.58       86.47      2.55 o 
   0   2  16        0.57        1.53      0.88 o 
   1   2  16       16.51       13.73      1.50 o 
   2   2  16       33.39       33.34      1.81 o 
   3   2  16        0.77        1.51      0.71 o 
   4   2  16        4.67        2.22      0.72 o 
   5   2  16        0.38        0.34      0.72 o 
   6   2  16       58.53       66.61      2.09 o 
   7   2  16        2.39        3.33      0.88 o 
   8   2  16        4.23        3.32      0.90 o 
  -6   3  16       21.99       24.26      2.47 o 
  -5   3  16       27.61       25.81      2.30 o 
  -4   3  16       44.89       45.17      3.92 o 
  -3   3  16       15.79       16.60      1.85 o 
  -2   3  16        0.43       -0.10      0.90 o 
  -1   3  16        0.58        1.23      1.31 o 
   0   3  16        3.99        5.54      1.07 o 
   1   3  16        2.69        1.12      0.87 o 
   2   3  16       38.13       37.26      1.99 o 
   3   3  16       40.69       49.54      2.13 o 
   4   3  16        1.97        3.44      1.35 o 
   5   3  16       56.53       59.19      2.66 o 
  -7   1  17        9.52       11.28      2.15 o 
  -6   1  17        8.08        9.02      1.43 o 
  -5   1  17       23.25       24.43      3.28 o 
  -4   1  17        3.64        4.39      1.20 o 
  -3   1  17      117.14      122.40      3.04 o 
  -2   1  17        3.56        4.76      1.00 o 
  -1   1  17        0.02        0.41      0.81 o 
   0   1  17        0.00       -0.44      0.60 o 
   1   1  17       34.39       34.17      1.53 o 
   2   1  17        1.25        1.54      0.73 o 
   3   1  17        2.78        1.66      0.85 o 
   4   1  17       45.70       46.82      1.79 o 
   5   1  17       46.29       49.37      1.83 o 
   6   1  17       48.47       50.43      1.89 o 
   7   1  17        0.24       -0.12      0.75 o 
  -6   2  17       10.62       13.21      2.45 o 
  -5   2  17       14.42       17.44      1.88 o 
  -4   2  17       34.65       33.73      3.97 o 
  -3   2  17        7.29        8.47      1.49 o 
  -2   2  17        7.26        8.03      1.44 o 
  -1   2  17        0.20       -0.02      0.80 o 
   0   2  17        3.94        6.32      1.06 o 
   1   2  17        0.05        0.42      0.80 o 
   2   2  17       20.28       21.21      1.62 o 
   3   2  17       15.07       15.67      1.47 o 
   4   2  17       10.17       11.78      1.34 o 
   5   2  17        6.20        8.74      1.08 o 
  -3   3  17       56.60       60.55      2.96 o 
  -2   3  17       11.39       11.91      1.70 o 
  -1   3  17        0.84        0.80      2.30 o 
   0   3  17        2.31        3.22      1.81 o 
   1   3  17        0.12        1.48      0.92 o 
   2   3  17       64.01       71.90      2.54 o 
  -4   0  18       49.11       66.63      4.25 o 
  -3   0  18       84.23       90.05      3.28 o 
  -2   0  18      160.65      185.57      9.87 o 
  -1   0  18       19.17       22.84      2.00 o 
   0   0  18       31.88       30.25      2.25 o 
   1   0  18       45.06       49.75      2.60 o 
   2   0  18       59.72       53.16      2.68 o 
   3   0  18        2.09        5.96      1.53 o 
   4   0  18       18.43       20.36      2.04 o 
  -5   1  18        0.18        0.39      1.00 o 
  -4   1  18        0.00        0.50      1.01 o 
  -3   1  18       13.70       20.40      1.92 o 
  -2   1  18       21.14       29.46      1.85 o 
  -1   1  18       21.41       26.93      1.79 o 
   0   1  18        4.76        3.95      1.04 o 
   1   1  18        6.06        4.44      1.06 o 
   2   1  18        6.61        7.61      1.40 o 
   3   1  18        2.52        0.42      0.76 o 
   4   1  18        6.90        8.33      1.06 o 
  -2   2  18        1.02        3.81      1.29 o 
  -1   2  18        0.48       -2.45      1.90 o 
   0   2  18        4.76        7.80      1.37 o 
   1   2  18       12.01       13.15      1.37 o 
                                                 
